# Supplementary material for: PRMT5-mediated arginine methylation of FXR1 is essential for RNA binding in cancer cells
Source: Nucleic Acids Res. 2024 May 6;52(12):7225–44. doi: 10.1093/nar/gkae319 (PMC11229354; doi:10.1093/nar/gkae319)
Supplement: gkae319_Supplemental_Files [file gkae319_supplemental_files.zip]

Archive with 8 entries (8 files):
- Supp. data 3.docx
- Supp. data1.xlsx
- Supp. data2.xlsx
- Supp. data4.xlsx
- Supp. data5.xlsx
- Supplemental data-low size.pdf
- Supplementary Data Legends-new.pdf
- Table S1.docx
