# Supplementary material for: PRMT5-mediated arginine methylation of FXR1 is essential for RNA binding in cancer cells
Source: Nucleic Acids Res. 2024 May 6;52(12):7225–44. doi: 10.1093/nar/gkae319 (PMC11229354; doi:10.1093/nar/gkae319)
Supplement: gkae319_Supplemental_Files [file gkae319_supplemental_files.zip › Supp. data1.xlsx]

## Sheet: Sheet1
peak_info
Chromosome	Start	End	-log10(P-value)	Log2 Fold Change	Strand	Gene	Ensembl ID	Feature
chr1	39324640	39324643	4.286	3.436	+	MACF1	ENSG00000127603.32	3' splice site
chr1	39324637	39324640	4.294	3.346	+	MACF1	ENSG00000127603.32	3' splice site
chr1	236582874	236582876	5.272	3.167	-	HEATR1	ENSG00000119285.11	3' splice site
chr14	102011869	102011872	44.042	5.045	+	DYNC1H1	ENSG00000197102.14	3' splice site
chr14	102008172	102008175	25.901	4.426	+	DYNC1H1	ENSG00000197102.14	3' splice site
chr15	28179031	28179036	7.23	3.941	-	HERC2	ENSG00000128731.18	3' splice site
chr16	18853869	18853875	6.857	3.597	-	SMG1	ENSG00000157106.18	3' splice site
chr17	28644188	28644190	13.448	3.959	-	KIAA0100	ENSG00000007202.15	3' splice site
chr17	28644190	28644194	13.033	3.933	-	KIAA0100	ENSG00000007202.15	3' splice site
chr2	15292768	15292772	7.216	3.901	-	NBAS	ENSG00000151779.14	3' splice site
chr2	96293096	96293103	15.309	3.694	-	SNRNP200	ENSG00000144028.15	3' splice site
chr5	72107381	72107391	34.568	4.236	+	MAP1B	ENSG00000131711.15	3' splice site
chr5	14397038	14397040	14.85	3.998	+	TRIO	ENSG00000038382.22	3' splice site
chr6	100516328	100516330	10.089	4.599	-	ASCC3	ENSG00000112249.14	3' splice site
chr8	47826862	47826865	32.818	4.406	-	PRKDC	ENSG00000253729.9	3' splice site
chr9	92265555	92265558	8.386	3.245	-	IARS1	ENSG00000196305.19	3' splice site
chr9	92274522	92274525	8.251	3.045	-	IARS1	ENSG00000196305.19	3' splice site
chr1	19074602	19074617	50.568	4.576	-	UBR4	ENSG00000127481.15	3' UTR
chr1	19074617	19074631	59.304	4.566	-	UBR4	ENSG00000127481.15	3' UTR
chr1	19074776	19074794	21.751	4.492	-	UBR4	ENSG00000127481.15	3' UTR
chr1	19074577	19074602	42.688	4.489	-	UBR4	ENSG00000127481.15	3' UTR
chr1	19074632	19074640	58.613	4.475	-	UBR4	ENSG00000127481.15	3' UTR
chr1	19074545	19074577	38.719	4.444	-	UBR4	ENSG00000127481.15	3' UTR
chr1	19074640	19074687	68.919	4.408	-	UBR4	ENSG00000127481.15	3' UTR
chr1	19074794	19074815	22.997	4.271	-	UBR4	ENSG00000127481.15	3' UTR
chr1	19074815	19074824	20.745	4.163	-	UBR4	ENSG00000127481.15	3' UTR
chr1	19074730	19074775	24.976	4.157	-	UBR4	ENSG00000127481.15	3' UTR
chr1	19074706	19074730	17.44	4.07	-	UBR4	ENSG00000127481.15	3' UTR
chr1	19074687	19074706	24.897	3.979	-	UBR4	ENSG00000127481.15	3' UTR
chr1	11107159	11107191	8.165	3.805	-	MTOR	ENSG00000198793.14	3' UTR
chr1	35419697	35419734	7.443	3.715	+	ZMYM4	ENSG00000146463.12	3' UTR
chr1	52346356	52346425	5.848	3.627	+	ZFYVE9	ENSG00000157077.16	3' UTR
chr1	236550705	236550722	12.284	3.45	-	HEATR1	ENSG00000119285.11	3' UTR
chr1	236550722	236550768	13.842	3.408	-	HEATR1	ENSG00000119285.11	3' UTR
chr1	11107133	11107159	3.383	3.202	-	MTOR	ENSG00000198793.14	3' UTR
chr1	210859972	210860021	3.731	3.195	-	ENSG00000284299	ENSG00000284299.1	3' UTR
chr1	210859541	210859610	6.583	3.159	-	ENSG00000284299	ENSG00000284299.1	3' UTR
chr1	39486334	39486377	7.14	3.112	+	MACF1	ENSG00000127603.32	3' UTR
chr1	62455334	62455398	6.954	3.109	-	DOCK7	ENSG00000116641.18	3' UTR
chr1	39486316	39486334	4.822	3.094	+	MACF1	ENSG00000127603.32	3' UTR
chr1	205147400	205147524	4.107	3.088	-	DSTYK	ENSG00000133059.17	3' UTR
chr1	226994138	226994219	9.381	3.069	-	CDC42BPA	ENSG00000143776.20	3' UTR
chr1	11107092	11107123	3.514	3.042	-	MTOR	ENSG00000198793.14	3' UTR
chr1	62455248	62455318	5.304	3.024	-	DOCK7	ENSG00000116641.18	3' UTR
chr10	128098765	128098815	27.107	3.731	-	MKI67	ENSG00000148773.14	3' UTR
chr10	128098762	128098765	10.008	3.609	-	MKI67	ENSG00000148773.14	3' UTR
chr10	128098815	128098849	20.715	3.524	-	MKI67	ENSG00000148773.14	3' UTR
chr10	128097899	128097954	13.448	3.485	-	MKI67	ENSG00000148773.14	3' UTR
chr10	127451743	127451790	11.479	3.413	+	DOCK1	ENSG00000150760.13	3' UTR
chr10	117280647	117280699	11.49	3.075	-	PDZD8	ENSG00000165650.12	3' UTR
chr10	99877052	99877116	4.33	3.013	-	DNMBP	ENSG00000107554.17	3' UTR
chr11	118522409	118522447	10.85	5.395	+	KMT2A	ENSG00000118058.24	3' UTR
chr11	118522447	118522477	7.791	4.768	+	KMT2A	ENSG00000118058.24	3' UTR
chr11	62516611	62516625	52.701	4.265	-	AHNAK	ENSG00000124942.14	3' UTR
chr11	62516606	62516611	40.163	4.249	-	AHNAK	ENSG00000124942.14	3' UTR
chr11	62516625	62516635	60.023	4.18	-	AHNAK	ENSG00000124942.14	3' UTR
chr11	62516635	62516646	64.75	4.053	-	AHNAK	ENSG00000124942.14	3' UTR
chr11	62516653	62516669	77.912	3.995	-	AHNAK	ENSG00000124942.14	3' UTR
chr11	62516669	62516679	73.405	3.978	-	AHNAK	ENSG00000124942.14	3' UTR
chr11	62516646	62516653	66.547	3.959	-	AHNAK	ENSG00000124942.14	3' UTR
chr11	62516679	62516699	72.186	3.888	-	AHNAK	ENSG00000124942.14	3' UTR
chr11	62516699	62516719	59.049	3.735	-	AHNAK	ENSG00000124942.14	3' UTR
chr11	120485104	120485148	12.522	3.668	+	ARHGEF12	ENSG00000196914.9	3' UTR
chr11	120485148	120485194	14.937	3.57	+	ARHGEF12	ENSG00000196914.9	3' UTR
chr11	118522305	118522375	10.332	3.443	+	KMT2A	ENSG00000118058.24	3' UTR
chr11	72003339	72003359	3.052	3.37	-	NUMA1	ENSG00000137497.19	3' UTR
chr11	118522695	118522744	5.376	3.283	+	KMT2A	ENSG00000118058.24	3' UTR
chr11	33668400	33668466	4.489	3.206	+	KIAA1549L	ENSG00000110427.17	3' UTR
chr11	46743919	46743944	12.7	3.16	-	CKAP5	ENSG00000175216.15	3' UTR
chr11	3676019	3676083	5.495	3.102	-	NUP98	ENSG00000110713.18	3' UTR
chr11	32976816	32976897	12.718	3.068	+	QSER1	ENSG00000060749.16	3' UTR
chr11	120485544	120485579	4.559	3.051	+	ARHGEF12	ENSG00000196914.9	3' UTR
chr11	57299692	57299764	5.39	3.041	-	TNKS1BP1	ENSG00000149115.14	3' UTR
chr12	132078769	132078805	9.287	4.286	+	EP400	ENSG00000183495.15	3' UTR
chr12	132078525	132078547	6.606	3.977	+	EP400	ENSG00000183495.15	3' UTR
chr12	6570492	6570542	15.277	3.78	-	CHD4	ENSG00000111642.16	3' UTR
chr12	132078010	132078039	9.4	3.668	+	EP400	ENSG00000183495.15	3' UTR
chr12	132077706	132077728	9.396	3.645	+	EP400	ENSG00000183495.15	3' UTR
chr12	6570206	6570228	17.072	3.632	-	CHD4	ENSG00000111642.16	3' UTR
chr12	112161760	112161786	4.492	3.628	-	HECTD4	ENSG00000173064.14	3' UTR
chr12	132077729	132077809	14.189	3.598	+	EP400	ENSG00000183495.15	3' UTR
chr12	120127739	120127777	16.829	3.566	-	GCN1	ENSG00000089154.11	3' UTR
chr12	132078246	132078318	11.949	3.562	+	EP400	ENSG00000183495.15	3' UTR
chr12	132077814	132077845	12.164	3.541	+	EP400	ENSG00000183495.15	3' UTR
chr12	6570172	6570206	17.25	3.513	-	CHD4	ENSG00000111642.16	3' UTR
chr12	132077954	132077989	10.443	3.454	+	EP400	ENSG00000183495.15	3' UTR
chr12	132078146	132078179	8.653	3.445	+	EP400	ENSG00000183495.15	3' UTR
chr12	132078339	132078383	11.45	3.442	+	EP400	ENSG00000183495.15	3' UTR
chr12	132077845	132077883	11.595	3.428	+	EP400	ENSG00000183495.15	3' UTR
chr12	6570167	6570171	12.641	3.382	-	CHD4	ENSG00000111642.16	3' UTR
chr12	6570422	6570471	9.89	3.349	-	CHD4	ENSG00000111642.16	3' UTR
chr12	132078488	132078525	8.364	3.271	+	EP400	ENSG00000183495.15	3' UTR
chr12	132078111	132078146	9.545	3.261	+	EP400	ENSG00000183495.15	3' UTR
chr12	120127706	120127738	19.476	3.234	-	GCN1	ENSG00000089154.11	3' UTR
chr12	132078383	132078468	14.749	3.208	+	EP400	ENSG00000183495.15	3' UTR
chr12	78210736	78210786	3.453	3.187	+	NAV3	ENSG00000067798.16	3' UTR
chr12	132078041	132078058	6.536	3.174	+	EP400	ENSG00000183495.15	3' UTR
chr12	112161038	112161095	4.294	3.122	-	HECTD4	ENSG00000173064.14	3' UTR
chr12	26339262	26339309	5.131	3.082	-	ITPR2	ENSG00000123104.12	3' UTR
chr13	77044943	77044987	9.1	4.249	-	MYCBP2	ENSG00000005810.20	3' UTR
chr13	77045324	77045349	7.779	4.11	-	MYCBP2	ENSG00000005810.20	3' UTR
chr13	77044918	77044937	9.66	3.982	-	MYCBP2	ENSG00000005810.20	3' UTR
chr13	23330057	23330084	10.471	3.773	-	SACS	ENSG00000151835.17	3' UTR
chr13	77044859	77044918	9.497	3.641	-	MYCBP2	ENSG00000005810.20	3' UTR
chr13	77045227	77045277	8.729	3.495	-	MYCBP2	ENSG00000005810.20	3' UTR
chr13	77045112	77045175	10.54	3.344	-	MYCBP2	ENSG00000005810.20	3' UTR
chr13	98794293	98794358	7.791	3.304	-	DOCK9	ENSG00000088387.22	3' UTR
chr13	98794511	98794567	5.546	3.237	-	DOCK9	ENSG00000088387.22	3' UTR
chr14	102050738	102050745	75.349	4.43	+	DYNC1H1	ENSG00000197102.14	3' UTR
chr14	102050745	102050781	70.374	4.357	+	DYNC1H1	ENSG00000197102.14	3' UTR
chr14	102050700	102050708	60.529	4.26	+	DYNC1H1	ENSG00000197102.14	3' UTR
chr14	102050708	102050738	79.579	4.238	+	DYNC1H1	ENSG00000197102.14	3' UTR
chr14	102050694	102050700	46.791	4.054	+	DYNC1H1	ENSG00000197102.14	3' UTR
chr14	104937931	104937954	36.586	3.97	-	AHNAK2	ENSG00000185567.7	3' UTR
chr14	104937997	104938019	33.897	3.957	-	AHNAK2	ENSG00000185567.7	3' UTR
chr14	102050691	102050694	46.019	3.942	+	DYNC1H1	ENSG00000197102.14	3' UTR
chr14	104937972	104937997	35.08	3.88	-	AHNAK2	ENSG00000185567.7	3' UTR
chr14	104937890	104937899	25.763	3.861	-	AHNAK2	ENSG00000185567.7	3' UTR
chr14	104937916	104937931	27.226	3.799	-	AHNAK2	ENSG00000185567.7	3' UTR
chr14	104937557	104937620	40.231	3.796	-	AHNAK2	ENSG00000185567.7	3' UTR
chr14	102050624	102050626	27.723	3.777	+	DYNC1H1	ENSG00000197102.14	3' UTR
chr14	104937954	104937971	34.903	3.763	-	AHNAK2	ENSG00000185567.7	3' UTR
chr14	102050637	102050684	70.512	3.754	+	DYNC1H1	ENSG00000197102.14	3' UTR
chr14	104937461	104937481	27.402	3.685	-	AHNAK2	ENSG00000185567.7	3' UTR
chr14	102050684	102050691	49.836	3.675	+	DYNC1H1	ENSG00000197102.14	3' UTR
chr14	104937899	104937916	30.908	3.669	-	AHNAK2	ENSG00000185567.7	3' UTR
chr14	96285584	96285659	5.88	3.657	-	ATG2B	ENSG00000066739.12	3' UTR
chr14	31100895	31100929	9.668	3.642	-	HECTD1	ENSG00000092148.14	3' UTR
chr14	102050626	102050637	44.165	3.64	+	DYNC1H1	ENSG00000197102.14	3' UTR
chr14	31100862	31100895	11.312	3.59	-	HECTD1	ENSG00000092148.14	3' UTR
chr14	104937481	104937526	44.588	3.579	-	AHNAK2	ENSG00000185567.7	3' UTR
chr14	102933462	102933476	10.471	3.55	-	CDC42BPB	ENSG00000198752.11	3' UTR
chr14	71739266	71739297	3.625	3.541	+	SIPA1L1	ENSG00000197555.10	3' UTR
chr14	74836028	74836049	5.014	3.501	+	YLPM1	ENSG00000119596.18	3' UTR
chr14	31100787	31100820	10.959	3.489	-	HECTD1	ENSG00000092148.14	3' UTR
chr14	104937527	104937540	26.865	3.455	-	AHNAK2	ENSG00000185567.7	3' UTR
chr14	21385490	21385565	12.267	3.425	-	CHD8	ENSG00000100888.15	3' UTR
chr14	96285553	96285584	4.866	3.418	-	ATG2B	ENSG00000066739.12	3' UTR
chr14	74835948	74836028	8.458	3.335	+	YLPM1	ENSG00000119596.18	3' UTR
chr14	64225868	64225904	4.826	3.23	+	SYNE2	ENSG00000054654.20	3' UTR
chr14	102933262	102933308	9.416	3.187	-	CDC42BPB	ENSG00000198752.11	3' UTR
chr14	102933476	102933554	18.571	3.183	-	CDC42BPB	ENSG00000198752.11	3' UTR
chr14	31100713	31100753	12.471	3.125	-	HECTD1	ENSG00000092148.14	3' UTR
chr14	96285522	96285547	3.021	3.08	-	ATG2B	ENSG00000066739.12	3' UTR
chr14	74836102	74836161	6.082	3.071	+	YLPM1	ENSG00000119596.18	3' UTR
chr14	31100513	31100548	7.819	3.049	-	HECTD1	ENSG00000092148.14	3' UTR
chr14	71110084	71110087	4.664	3.018	+	PCNX1	ENSG00000100731.16	3' UTR
chr14	31100286	31100345	7.728	3.007	-	HECTD1	ENSG00000092148.14	3' UTR
chr15	42414714	42414727	14.332	5.147	-	ZNF106	ENSG00000103994.18	3' UTR
chr15	42414631	42414702	19.645	5.105	-	ZNF106	ENSG00000103994.18	3' UTR
chr15	52311060	52311101	8.14	4.615	-	MYO5A	ENSG00000197535.16	3' UTR
chr15	42416685	42416720	22.631	4.543	-	ZNF106	ENSG00000103994.18	3' UTR
chr15	42413092	42413112	12.003	4.511	-	ZNF106	ENSG00000103994.18	3' UTR
chr15	42415666	42415682	12.621	4.396	-	ZNF106	ENSG00000103994.18	3' UTR
chr15	52308587	52308641	12.489	4.392	-	MYO5A	ENSG00000197535.16	3' UTR
chr15	41767317	41767350	4.335	4.366	+	MGA	ENSG00000174197.18	3' UTR
chr15	42416645	42416657	21.282	4.363	-	ZNF106	ENSG00000103994.18	3' UTR
chr15	42416178	42416197	10.801	4.356	-	ZNF106	ENSG00000103994.18	3' UTR
chr15	42416657	42416685	16.095	4.337	-	ZNF106	ENSG00000103994.18	3' UTR
chr15	75371626	75371653	4.677	4.299	-	SIN3A	ENSG00000169375.16	3' UTR
chr15	42417202	42417230	15.151	4.283	-	ZNF106	ENSG00000103994.18	3' UTR
chr15	42414554	42414612	19.661	4.283	-	ZNF106	ENSG00000103994.18	3' UTR
chr15	52311313	52311376	13.611	4.27	-	MYO5A	ENSG00000197535.16	3' UTR
chr15	52311376	52311429	13.611	4.265	-	MYO5A	ENSG00000197535.16	3' UTR
chr15	42416593	42416643	19.42	4.215	-	ZNF106	ENSG00000103994.18	3' UTR
chr15	42416385	42416443	12.105	4.205	-	ZNF106	ENSG00000103994.18	3' UTR
chr15	42417230	42417267	19.056	4.176	-	ZNF106	ENSG00000103994.18	3' UTR
chr15	42414738	42414782	16.253	4.161	-	ZNF106	ENSG00000103994.18	3' UTR
chr15	52311101	52311151	7.862	4.104	-	MYO5A	ENSG00000197535.16	3' UTR
chr15	42412939	42412965	12.69	4.063	-	ZNF106	ENSG00000103994.18	3' UTR
chr15	28111717	28111732	10.616	3.98	-	HERC2	ENSG00000128731.18	3' UTR
chr15	52312633	52312669	5.472	3.959	-	MYO5A	ENSG00000197535.16	3' UTR
chr15	42413213	42413239	10.2	3.894	-	ZNF106	ENSG00000103994.18	3' UTR
chr15	42413841	42413908	22.675	3.879	-	ZNF106	ENSG00000103994.18	3' UTR
chr15	52312895	52312971	6.562	3.874	-	MYO5A	ENSG00000197535.16	3' UTR
chr15	42416001	42416075	13.653	3.873	-	ZNF106	ENSG00000103994.18	3' UTR
chr15	42414989	42415016	15.047	3.862	-	ZNF106	ENSG00000103994.18	3' UTR
chr15	42415016	42415027	10.625	3.856	-	ZNF106	ENSG00000103994.18	3' UTR
chr15	52309770	52309804	5.28	3.846	-	MYO5A	ENSG00000197535.16	3' UTR
chr15	52311020	52311060	6.262	3.839	-	MYO5A	ENSG00000197535.16	3' UTR
chr15	42414964	42414982	14.746	3.824	-	ZNF106	ENSG00000103994.18	3' UTR
chr15	42416731	42416757	10.438	3.775	-	ZNF106	ENSG00000103994.18	3' UTR
chr15	52313468	52313513	11.138	3.773	-	MYO5A	ENSG00000197535.16	3' UTR
chr15	52309552	52309689	9.842	3.746	-	MYO5A	ENSG00000197535.16	3' UTR
chr15	52311719	52311751	4.12	3.733	-	MYO5A	ENSG00000197535.16	3' UTR
chr15	28111547	28111674	14.908	3.732	-	HERC2	ENSG00000128731.18	3' UTR
chr15	52310361	52310436	6.962	3.711	-	MYO5A	ENSG00000197535.16	3' UTR
chr15	52313404	52313468	10.363	3.666	-	MYO5A	ENSG00000197535.16	3' UTR
chr15	42417058	42417096	12.375	3.656	-	ZNF106	ENSG00000103994.18	3' UTR
chr15	52311796	52311819	3.394	3.604	-	MYO5A	ENSG00000197535.16	3' UTR
chr15	71826017	71826051	3.572	3.572	-	MYO9A	ENSG00000066933.16	3' UTR
chr15	42414782	42414806	7.466	3.569	-	ZNF106	ENSG00000103994.18	3' UTR
chr15	42414828	42414961	26.011	3.555	-	ZNF106	ENSG00000103994.18	3' UTR
chr15	42414154	42414175	13.659	3.55	-	ZNF106	ENSG00000103994.18	3' UTR
chr15	42416197	42416224	11.738	3.529	-	ZNF106	ENSG00000103994.18	3' UTR
chr15	52313236	52313362	13.381	3.473	-	MYO5A	ENSG00000197535.16	3' UTR
chr15	52311151	52311173	4.206	3.454	-	MYO5A	ENSG00000197535.16	3' UTR
chr15	42414175	42414248	17.823	3.442	-	ZNF106	ENSG00000103994.18	3' UTR
chr15	41769314	41769383	11.225	3.437	+	MGA	ENSG00000174197.18	3' UTR
chr15	61854217	61854284	11.926	3.419	-	VPS13C	ENSG00000129003.19	3' UTR
chr15	42413239	42413259	8.824	3.381	-	ZNF106	ENSG00000103994.18	3' UTR
chr15	52310864	52310921	6.094	3.369	-	MYO5A	ENSG00000197535.16	3' UTR
chr15	52310465	52310520	5.19	3.366	-	MYO5A	ENSG00000197535.16	3' UTR
chr15	75371554	75371626	6.236	3.332	-	SIN3A	ENSG00000169375.16	3' UTR
chr15	52310588	52310682	7.112	3.314	-	MYO5A	ENSG00000197535.16	3' UTR
chr15	52310967	52311020	3.706	3.256	-	MYO5A	ENSG00000197535.16	3' UTR
chr15	52311429	52311459	6.253	3.238	-	MYO5A	ENSG00000197535.16	3' UTR
chr15	41767365	41767466	9.619	3.172	+	MGA	ENSG00000174197.18	3' UTR
chr15	52309177	52309210	4.463	3.17	-	MYO5A	ENSG00000197535.16	3' UTR
chr15	41767474	41767533	4.29	3.083	+	MGA	ENSG00000174197.18	3' UTR
chr15	29701267	29701308	9.754	3.079	-	TJP1	ENSG00000104067.17	3' UTR
chr15	52309069	52309133	6.305	3.074	-	MYO5A	ENSG00000197535.16	3' UTR
chr15	52309805	52309893	7.627	3.049	-	MYO5A	ENSG00000197535.16	3' UTR
chr15	75371887	75371964	4.882	3.031	-	SIN3A	ENSG00000169375.16	3' UTR
chr16	18809270	18809294	9.287	4.407	-	SMG1	ENSG00000157106.18	3' UTR
chr16	18809472	18809550	17.253	4.239	-	SMG1	ENSG00000157106.18	3' UTR
chr16	18809236	18809270	11.459	4.044	-	SMG1	ENSG00000157106.18	3' UTR
chr16	18809126	18809234	13.961	3.966	-	SMG1	ENSG00000157106.18	3' UTR
chr16	18809025	18809122	16.299	3.953	-	SMG1	ENSG00000157106.18	3' UTR
chr16	18809362	18809455	11.762	3.686	-	SMG1	ENSG00000157106.18	3' UTR
chr16	88631379	88631463	4.186	3.272	+	ZC3H18	ENSG00000158545.16	3' UTR
chr16	89267923	89267962	5.753	3.107	-	ANKRD11	ENSG00000167522.17	3' UTR
chr16	27779632	27779757	4.355	3.029	+	KATNIP	ENSG00000047578.14	3' UTR
chr17	80393516	80393540	22.255	4.205	+	RNF213	ENSG00000173821.20	3' UTR
chr17	80393568	80393588	25.24	4.132	+	RNF213	ENSG00000173821.20	3' UTR
chr17	80393540	80393568	23.914	4.064	+	RNF213	ENSG00000173821.20	3' UTR
chr17	4005836	4005865	4.826	4.063	-	ZZEF1	ENSG00000074755.15	3' UTR
chr17	80393588	80393629	23.126	3.869	+	RNF213	ENSG00000173821.20	3' UTR
chr17	4006753	4006825	7.933	3.714	-	ZZEF1	ENSG00000074755.15	3' UTR
chr17	31374355	31374427	15.795	3.711	+	NF1	ENSG00000196712.20	3' UTR
chr17	28615014	28615039	12.462	3.672	-	KIAA0100	ENSG00000007202.15	3' UTR
chr17	80394690	80394714	20.069	3.639	+	RNF213	ENSG00000173821.20	3' UTR
chr17	80394716	80394733	11.414	3.616	+	RNF213	ENSG00000173821.20	3' UTR
chr17	17186059	17186106	4.335	3.574	+	MPRIP	ENSG00000133030.22	3' UTR
chr17	7912139	7912166	11.479	3.427	+	CHD3	ENSG00000170004.19	3' UTR
chr17	4005865	4005893	3.928	3.4	-	ZZEF1	ENSG00000074755.15	3' UTR
chr17	80394606	80394689	35.715	3.305	+	RNF213	ENSG00000173821.20	3' UTR
chr17	31374436	31374448	4.489	3.271	+	NF1	ENSG00000196712.20	3' UTR
chr17	80394539	80394555	14.948	3.265	+	RNF213	ENSG00000173821.20	3' UTR
chr17	4006119	4006186	4.918	3.111	-	ZZEF1	ENSG00000074755.15	3' UTR
chr17	80393953	80394000	19.535	3.084	+	RNF213	ENSG00000173821.20	3' UTR
chr17	80393918	80393943	20.044	3.032	+	RNF213	ENSG00000173821.20	3' UTR
chr17	80393943	80393953	14.864	3.023	+	RNF213	ENSG00000173821.20	3' UTR
chr18	2802609	2802699	8.148	3.784	+	SMCHD1	ENSG00000101596.17	3' UTR
chr18	9547175	9547200	4.019	3.197	-	PPP4R1	ENSG00000154845.16	3' UTR
chr18	9547200	9547237	3.842	3.182	-	PPP4R1	ENSG00000154845.16	3' UTR
chr18	51084486	51084539	3.527	3.182	+	SMAD4	ENSG00000141646.15	3' UTR
chr18	9547699	9547769	7.042	3.159	-	PPP4R1	ENSG00000154845.16	3' UTR
chr18	51084539	51084585	5.191	3.15	+	SMAD4	ENSG00000141646.15	3' UTR
chr19	47001299	47001348	6.87	4.098	+	ARHGAP35	ENSG00000160007.20	3' UTR
chr19	47000734	47000806	8.042	4.096	+	ARHGAP35	ENSG00000160007.20	3' UTR
chr19	47003686	47003712	5.088	3.643	+	ARHGAP35	ENSG00000160007.20	3' UTR
chr19	47001259	47001299	4.271	3.63	+	ARHGAP35	ENSG00000160007.20	3' UTR
chr19	47000926	47001001	4.33	3.594	+	ARHGAP35	ENSG00000160007.20	3' UTR
chr19	47001348	47001403	6.582	3.499	+	ARHGAP35	ENSG00000160007.20	3' UTR
chr19	47003726	47003743	4.142	3.23	+	ARHGAP35	ENSG00000160007.20	3' UTR
chr19	47003743	47003807	4.095	3.114	+	ARHGAP35	ENSG00000160007.20	3' UTR
chr2	15166949	15167013	15.151	4.387	-	NBAS	ENSG00000151779.14	3' UTR
chr2	54668739	54668751	24.237	4.125	+	SPTBN1	ENSG00000115306.16	3' UTR
chr2	54668722	54668739	15.619	3.786	+	SPTBN1	ENSG00000115306.16	3' UTR
chr2	108784086	108784106	5.089	3.599	+	RANBP2	ENSG00000153201.17	3' UTR
chr2	54669053	54669082	23.704	3.562	+	SPTBN1	ENSG00000115306.16	3' UTR
chr2	54669084	54669112	22.794	3.503	+	SPTBN1	ENSG00000115306.16	3' UTR
chr2	53865098	53865103	5.57	3.432	-	PSME4	ENSG00000068878.15	3' UTR
chr2	54669276	54669314	21.538	3.394	+	SPTBN1	ENSG00000115306.16	3' UTR
chr2	54669326	54669388	30.908	3.375	+	SPTBN1	ENSG00000115306.16	3' UTR
chr2	208355320	208355362	5.387	3.27	+	PIKFYVE	ENSG00000115020.17	3' UTR
chr2	229767236	229767266	9.009	3.235	-	TRIP12	ENSG00000153827.14	3' UTR
chr2	197392263	197392285	7.897	3.147	-	SF3B1	ENSG00000115524.17	3' UTR
chr20	38575010	38575044	5.653	4.448	+	RALGAPB	ENSG00000170471.15	3' UTR
chr20	49246483	49246511	8.042	3.277	-	ZNFX1	ENSG00000124201.15	3' UTR
chr20	20392124	20392185	4.286	3.089	-	RALGAPA2	ENSG00000188559.16	3' UTR
chr21	37201740	37201836	13.842	3.21	+	TTC3	ENSG00000182670.14	3' UTR
chr22	42160568	42160632	10.229	3.849	-	TCF20	ENSG00000100207.21	3' UTR
chr22	42161249	42161268	3.541	3.092	-	TCF20	ENSG00000100207.21	3' UTR
chr3	184334944	184334984	31.232	3.772	+	EIF4G1	ENSG00000114867.22	3' UTR
chr3	97943335	97943363	8.7	3.679	+	CRYBG3	ENSG00000080200.10	3' UTR
chr3	47016973	47017029	5.28	3.675	-	SETD2	ENSG00000181555.22	3' UTR
chr3	184334912	184334928	23.717	3.572	+	EIF4G1	ENSG00000114867.22	3' UTR
chr3	97944843	97944879	5.505	3.571	+	CRYBG3	ENSG00000080200.10	3' UTR
chr3	184335257	184335280	52.028	3.507	+	EIF4G1	ENSG00000114867.22	3' UTR
chr3	184334928	184334944	25.21	3.501	+	EIF4G1	ENSG00000114867.22	3' UTR
chr3	184335216	184335257	46.966	3.387	+	EIF4G1	ENSG00000114867.22	3' UTR
chr3	58170824	58170840	13.951	3.247	+	FLNB	ENSG00000136068.16	3' UTR
chr3	185052434	185052514	6.609	3.128	+	VPS8	ENSG00000156931.16	3' UTR
chr4	3240162	3240169	4.294	4.086	+	HTT	ENSG00000197386.14	3' UTR
chr4	84672510	84672530	6.218	3.786	-	WDFY3	ENSG00000163625.16	3' UTR
chr4	48498736	48498803	5.91	3.615	-	FRYL	ENSG00000075539.15	3' UTR
chr4	182800532	182800608	14.245	3.556	+	TENM3	ENSG00000218336.9	3' UTR
chr4	38137528	38137593	4.785	3.422	+	TBC1D1	ENSG00000065882.18	3' UTR
chr4	84672676	84672750	11.487	3.42	-	WDFY3	ENSG00000163625.16	3' UTR
chr4	3240250	3240289	6.857	3.363	+	HTT	ENSG00000197386.14	3' UTR
chr4	3240106	3240145	3.706	3.356	+	HTT	ENSG00000197386.14	3' UTR
chr5	72205615	72205644	58.041	6.019	+	MAP1B	ENSG00000131711.15	3' UTR
chr5	72205666	72205697	57.188	5.137	+	MAP1B	ENSG00000131711.15	3' UTR
chr5	72205592	72205615	59.727	4.903	+	MAP1B	ENSG00000131711.15	3' UTR
chr5	72205564	72205592	38.697	4.551	+	MAP1B	ENSG00000131711.15	3' UTR
chr5	72205548	72205559	29.439	4.039	+	MAP1B	ENSG00000131711.15	3' UTR
chr5	5489410	5489442	8.982	3.981	+	ICE1	ENSG00000164151.12	3' UTR
chr5	157393125	157393187	5.663	3.89	+	CYFIP2	ENSG00000055163.21	3' UTR
chr5	72206284	72206295	25.88	3.579	+	MAP1B	ENSG00000131711.15	3' UTR
chr5	141515116	141515173	14.763	3.545	-	DIAPH1	ENSG00000131504.18	3' UTR
chr5	72206295	72206307	25.518	3.426	+	MAP1B	ENSG00000131711.15	3' UTR
chr5	14509001	14509067	18.478	3.41	+	TRIO	ENSG00000038382.22	3' UTR
chr5	72206263	72206280	35.348	3.391	+	MAP1B	ENSG00000131711.15	3' UTR
chr5	14508578	14508602	16.603	3.375	+	TRIO	ENSG00000038382.22	3' UTR
chr5	72206280	72206284	33.419	3.372	+	MAP1B	ENSG00000131711.15	3' UTR
chr5	32228810	32228872	4.466	3.306	-	MTMR12	ENSG00000150712.11	3' UTR
chr5	154814128	154814184	12.245	3.273	+	LARP1	ENSG00000155506.19	3' UTR
chr5	14508434	14508467	17.601	3.257	+	TRIO	ENSG00000038382.22	3' UTR
chr5	72209492	72209519	33.818	3.228	+	MAP1B	ENSG00000131711.15	3' UTR
chr5	14508544	14508578	19.042	3.186	+	TRIO	ENSG00000038382.22	3' UTR
chr5	14508473	14508517	21.98	3.073	+	TRIO	ENSG00000038382.22	3' UTR
chr6	56458701	56458742	25.856	4.114	-	DST	ENSG00000151914.22	3' UTR
chr6	56458742	56458772	16.002	3.772	-	DST	ENSG00000151914.22	3' UTR
chr6	56458772	56458836	18.91	3.681	-	DST	ENSG00000151914.22	3' UTR
chr6	147384960	147385040	9.239	3.559	+	STXBP5	ENSG00000164506.15	3' UTR
chr6	56458680	56458701	9.621	3.533	-	DST	ENSG00000151914.22	3' UTR
chr6	152122002	152122126	4.866	3.467	-	SYNE1	ENSG00000131018.25	3' UTR
chr6	56458928	56458955	13.659	3.387	-	DST	ENSG00000151914.22	3' UTR
chr6	152122126	152122188	3.378	3.248	-	SYNE1	ENSG00000131018.25	3' UTR
chr6	100509234	100509307	13.369	3.227	-	ASCC3	ENSG00000112249.14	3' UTR
chr6	147385105	147385163	3.278	3.192	+	STXBP5	ENSG00000164506.15	3' UTR
chr6	89643828	89643864	10.588	3.161	-	MDN1	ENSG00000112159.13	3' UTR
chr6	100509319	100509371	8.587	3.146	-	ASCC3	ENSG00000112249.14	3' UTR
chr6	89643381	89643453	13.296	3.141	-	MDN1	ENSG00000112159.13	3' UTR
chr6	56458526	56458591	15.622	3.128	-	DST	ENSG00000151914.22	3' UTR
chr6	89643864	89643883	8.032	3.119	-	MDN1	ENSG00000112159.13	3' UTR
chr7	99012515	99012540	16.15	3.964	+	TRRAP	ENSG00000196367.14	3' UTR
chr7	99012540	99012580	16.398	3.838	+	TRRAP	ENSG00000196367.14	3' UTR
chr7	102249316	102249400	3.008	3.829	+	CUX1	ENSG00000257923.12	3' UTR
chr7	5307003	5307064	10.608	3.759	-	TNRC18	ENSG00000182095.15	3' UTR
chr7	99013050	99013078	7.791	3.69	+	TRRAP	ENSG00000196367.14	3' UTR
chr7	99012725	99012766	13.224	3.581	+	TRRAP	ENSG00000196367.14	3' UTR
chr7	99012766	99012788	11.306	3.482	+	TRRAP	ENSG00000196367.14	3' UTR
chr7	99012916	99012921	7.41	3.466	+	TRRAP	ENSG00000196367.14	3' UTR
chr7	98205589	98205657	3.564	3.4	+	LMTK2	ENSG00000164715.6	3' UTR
chr7	99012487	99012515	10.497	3.352	+	TRRAP	ENSG00000196367.14	3' UTR
chr7	99012673	99012721	9.824	3.335	+	TRRAP	ENSG00000196367.14	3' UTR
chr7	111728194	111728237	5.753	3.251	-	DOCK4	ENSG00000128512.24	3' UTR
chr7	99012869	99012908	6.277	3.121	+	TRRAP	ENSG00000196367.14	3' UTR
chr7	152136091	152136146	3.499	3.113	-	KMT2C	ENSG00000055609.21	3' UTR
chr7	99012659	99012673	7.666	3.11	+	TRRAP	ENSG00000196367.14	3' UTR
chr7	116798011	116798078	9.423	3.005	+	MET	ENSG00000105976.16	3' UTR
chr8	143915228	143915255	400	3.999	-	PLEC	ENSG00000178209.17	3' UTR
chr8	143915217	143915228	81.148	3.828	-	PLEC	ENSG00000178209.17	3' UTR
chr8	143915255	143915295	400	3.819	-	PLEC	ENSG00000178209.17	3' UTR
chr8	143915215	143915217	26.511	3.445	-	PLEC	ENSG00000178209.17	3' UTR
chr8	143915295	143915309	49.958	3.331	-	PLEC	ENSG00000178209.17	3' UTR
chr8	41930189	41930235	3.395	3.312	-	KAT6A	ENSG00000083168.11	3' UTR
chr8	143915511	143915558	400	3.31	-	PLEC	ENSG00000178209.17	3' UTR
chr8	139730791	139730930	5.753	3.293	-	TRAPPC9	ENSG00000167632.18	3' UTR
chr8	143916073	143916088	29.631	3.259	-	PLEC	ENSG00000178209.17	3' UTR
chr8	143915311	143915320	40.517	3.256	-	PLEC	ENSG00000178209.17	3' UTR
chr8	25411795	25411857	3.933	3.253	+	DOCK5	ENSG00000147459.18	3' UTR
chr8	143915332	143915345	50.975	3.223	-	PLEC	ENSG00000178209.17	3' UTR
chr8	143916112	143916154	23.972	3.209	-	PLEC	ENSG00000178209.17	3' UTR
chr8	143916092	143916112	34.477	3.193	-	PLEC	ENSG00000178209.17	3' UTR
chr8	143915320	143915332	52.885	3.188	-	PLEC	ENSG00000178209.17	3' UTR
chr8	143915854	143915861	23.296	3.179	-	PLEC	ENSG00000178209.17	3' UTR
chr8	143915558	143915581	400	3.165	-	PLEC	ENSG00000178209.17	3' UTR
chr8	143915423	143915436	24.451	3.163	-	PLEC	ENSG00000178209.17	3' UTR
chr8	143915386	143915413	35.52	3.145	-	PLEC	ENSG00000178209.17	3' UTR
chr8	143915502	143915511	32.868	3.112	-	PLEC	ENSG00000178209.17	3' UTR
chr8	41931947	41931982	3.336	3.054	-	KAT6A	ENSG00000083168.11	3' UTR
chr8	143915436	143915446	22.227	3.054	-	PLEC	ENSG00000178209.17	3' UTR
chr8	143915754	143915776	25.274	3.047	-	PLEC	ENSG00000178209.17	3' UTR
chr8	140659057	140659082	3.674	3.025	-	PTK2	ENSG00000169398.20	3' UTR
chr8	140659082	140659101	6.331	3.017	-	PTK2	ENSG00000169398.20	3' UTR
chr8	143915861	143915876	25.298	3.015	-	PLEC	ENSG00000178209.17	3' UTR
chr8	143915779	143915792	22.492	3.012	-	PLEC	ENSG00000178209.17	3' UTR
chr9	35697371	35697377	38.749	4.036	-	TLN1	ENSG00000137076.21	3' UTR
chr9	136441638	136441738	15.382	3.997	-	SEC16A	ENSG00000148396.19	3' UTR
chr9	20995629	20995683	9.474	3.95	+	FOCAD	ENSG00000188352.13	3' UTR
chr9	35697377	35697433	61.344	3.85	-	TLN1	ENSG00000137076.21	3' UTR
chr9	35697470	35697476	23.864	3.781	-	TLN1	ENSG00000137076.21	3' UTR
chr9	112873671	112873764	5.541	3.641	+	SNX30	ENSG00000148158.17	3' UTR
chr9	111361929	111361951	14.781	3.616	-	ECPAS	ENSG00000136813.15	3' UTR
chr9	35697476	35697496	32.943	3.582	-	TLN1	ENSG00000137076.21	3' UTR
chr9	131579020	131579076	7.23	3.551	-	RAPGEF1	ENSG00000107263.19	3' UTR
chr9	111361951	111361970	13.236	3.496	-	ECPAS	ENSG00000136813.15	3' UTR
chr9	136441015	136441061	9.948	3.491	-	SEC16A	ENSG00000148396.19	3' UTR
chr9	131496292	131496305	12.105	3.405	+	PRRC2B	ENSG00000288701.1	3' UTR
chr9	136440998	136441008	9.002	3.352	-	SEC16A	ENSG00000148396.19	3' UTR
chr9	69254583	69254667	4.212	3.327	+	ENSG00000285130|TJP2	ENSG00000285130.2||ENSG00000119139.21	3' UTR
chr9	35697496	35697523	30.814	3.313	-	TLN1	ENSG00000137076.21	3' UTR
chr9	136441420	136441457	10.813	3.254	-	SEC16A	ENSG00000148396.19	3' UTR
chr9	128633355	128633384	9.179	3.212	+	SPTAN1	ENSG00000197694.18	3' UTR
chr9	135811132	135811183	3.919	3.169	-	CAMSAP1	ENSG00000130559.19	3' UTR
chr9	35697713	35697746	32.164	3.161	-	TLN1	ENSG00000137076.21	3' UTR
chr9	111361973	111361994	9.943	3.144	-	ECPAS	ENSG00000136813.15	3' UTR
chr9	128633577	128633619	10.355	3.094	+	SPTAN1	ENSG00000197694.18	3' UTR
chr9	35697523	35697535	20.936	3.007	-	TLN1	ENSG00000137076.21	3' UTR
chrX	53533216	53533269	34.547	4.354	-	HUWE1	ENSG00000086758.16	3' UTR
chrX	24996028	24996134	4.335	3.735	+	POLA1	ENSG00000101868.13	3' UTR
chrX	41232636	41232644	12.992	3.677	+	USP9X	ENSG00000124486.14	3' UTR
chrX	154348584	154348587	61.959	3.646	-	FLNA	ENSG00000196924.19	3' UTR
chrX	154348587	154348600	64.664	3.623	-	FLNA	ENSG00000196924.19	3' UTR
chrX	154348600	154348611	71.046	3.614	-	FLNA	ENSG00000196924.19	3' UTR
chrX	154348611	154348633	79.868	3.614	-	FLNA	ENSG00000196924.19	3' UTR
chrX	41232676	41232705	16.313	3.506	+	USP9X	ENSG00000124486.14	3' UTR
chrX	41232654	41232662	11.642	3.485	+	USP9X	ENSG00000124486.14	3' UTR
chrX	154348738	154348743	81.389	3.412	-	FLNA	ENSG00000196924.19	3' UTR
chrX	154348648	154348671	63.088	3.389	-	FLNA	ENSG00000196924.19	3' UTR
chrX	71142361	71142424	4.146	3.378	+	MED12	ENSG00000184634.17	3' UTR
chrX	154348780	154348785	68.492	3.353	-	FLNA	ENSG00000196924.19	3' UTR
chrX	153949125	153949173	11.826	3.327	-	HCFC1	ENSG00000172534.14	3' UTR
chrX	154348743	154348748	80.68	3.303	-	FLNA	ENSG00000196924.19	3' UTR
chrX	154348771	154348780	80.897	3.299	-	FLNA	ENSG00000196924.19	3' UTR
chrX	154348725	154348738	83.368	3.208	-	FLNA	ENSG00000196924.19	3' UTR
chrX	154348721	154348725	72.074	3.13	-	FLNA	ENSG00000196924.19	3' UTR
chrX	154348786	154348798	56.511	3.089	-	FLNA	ENSG00000196924.19	3' UTR
chrX	154348715	154348721	66.621	3.063	-	FLNA	ENSG00000196924.19	3' UTR
chrX	154348838	154348845	44.842	3.006	-	FLNA	ENSG00000196924.19	3' UTR
chr1	39441126	39441132	3.946	3.798	+	MACF1	ENSG00000127603.32	5' splice site
chr2	182986164	182986168	6.562	3.036	-	NCKAP1	ENSG00000061676.15	5' splice site
chr4	150735250	150735255	5.387	3.713	-	LRBA	ENSG00000198589.15	5' splice site
chr5	72107349	72107381	34.602	4.192	+	MAP1B	ENSG00000131711.15	5' splice site
chr6	56494005	56494007	11.836	4.451	-	DST	ENSG00000151914.22	5' splice site
chrX	41218598	41218601	9.309	3.394	+	USP9X	ENSG00000124486.14	5' splice site
chr1	12234223	12234262	9.85	4.38	+	VPS13D	ENSG00000048707.15	5' UTR
chr1	52142282	52142333	7.042	4.063	+	ZFYVE9	ENSG00000157077.16	5' UTR
chr1	246931737	246931773	8.89	3.943	-	AHCTF1	ENSG00000153207.16	5' UTR
chr1	12234197	12234223	5.937	3.865	+	VPS13D	ENSG00000048707.15	5' UTR
chr1	246931773	246931842	16.189	3.847	-	AHCTF1	ENSG00000153207.16	5' UTR
chr1	227318052	227318101	7.761	3.844	-	CDC42BPA	ENSG00000143776.20	5' UTR
chr1	200739436	200739503	6.51	3.821	+	CAMSAP2	ENSG00000118200.15	5' UTR
chr1	15848005	15848063	8.907	3.757	+	SPEN	ENSG00000065526.12	5' UTR
chr1	200739019	200739141	15.279	3.702	+	CAMSAP2	ENSG00000118200.15	5' UTR
chr1	246931688	246931737	12.024	3.69	-	AHCTF1	ENSG00000153207.16	5' UTR
chr1	11262451	11262469	8.797	3.689	-	MTOR	ENSG00000198793.14	5' UTR
chr1	39105403	39105521	10.236	3.668	+	MACF1	ENSG00000127603.32	5' UTR
chr1	179954965	179955024	4.839	3.53	+	CEP350	ENSG00000135837.16	5' UTR
chr1	10210596	10210789	12.462	3.509	+	KIF1B	ENSG00000054523.20	5' UTR
chr1	226739223	226739307	4.677	3.506	-	ITPKB	ENSG00000143772.11	5' UTR
chr1	52142333	52142372	7.042	3.464	+	ZFYVE9	ENSG00000157077.16	5' UTR
chr1	15847872	15847973	11.762	3.459	+	SPEN	ENSG00000065526.12	5' UTR
chr1	154608052	154608121	8.587	3.223	-	ADAR	ENSG00000160710.18	5' UTR
chr1	52142138	52142192	4.526	3.197	+	ZFYVE9	ENSG00000157077.16	5' UTR
chr1	200738969	200739015	6.933	3.135	+	CAMSAP2	ENSG00000118200.15	5' UTR
chr1	52216386	52216430	4.826	3.133	+	ZFYVE9	ENSG00000157077.16	5' UTR
chr1	227317823	227317905	4.826	3.129	-	CDC42BPA	ENSG00000143776.20	5' UTR
chr1	64966411	64966511	10.227	3.069	-	JAK1	ENSG00000162434.14	5' UTR
chr1	52142372	52142405	4.286	3.063	+	ZFYVE9	ENSG00000157077.16	5' UTR
chr1	64886310	64886326	7.464	3.053	-	JAK1	ENSG00000162434.14	5' UTR
chr1	64966332	64966384	9.621	3	-	JAK1	ENSG00000162434.14	5' UTR
chr10	128126298	128126326	18.973	4.711	-	MKI67	ENSG00000148773.14	5' UTR
chr10	128126326	128126343	17.309	4.226	-	MKI67	ENSG00000148773.14	5' UTR
chr10	128126343	128126378	16.596	4.179	-	MKI67	ENSG00000148773.14	5' UTR
chr10	128126099	128126102	16.694	4.077	-	MKI67	ENSG00000148773.14	5' UTR
chr10	93482195	93482209	21.215	3.991	-	MYOF	ENSG00000138119.17	5' UTR
chr10	5684925	5684947	13.076	3.833	+	TASOR2	ENSG00000108021.22	5' UTR
chr10	128126102	128126129	20.708	3.809	-	MKI67	ENSG00000148773.14	5' UTR
chr10	103967270	103967305	5.824	3.702	+	SLK	ENSG00000065613.15	5' UTR
chr10	135534	135560	5.088	3.577	+	ZMYND11	ENSG00000015171.20	5' UTR
chr10	5684947	5684980	10.378	3.569	+	TASOR2	ENSG00000108021.22	5' UTR
chr10	103398416	103398418	7.683	3.449	+	PDCD11	ENSG00000148843.15	5' UTR
chr10	128126274	128126288	9.648	3.412	-	MKI67	ENSG00000148773.14	5' UTR
chr10	5684906	5684925	7.525	3.336	+	TASOR2	ENSG00000108021.22	5' UTR
chr10	24721920	24721963	5.054	3.286	-	ARHGAP21	ENSG00000107863.20	5' UTR
chr10	5684980	5685046	10.412	3.217	+	TASOR2	ENSG00000108021.22	5' UTR
chr10	117375319	117375359	9.247	3.186	-	PDZD8	ENSG00000165650.12	5' UTR
chr10	5684872	5684906	6.692	3.183	+	TASOR2	ENSG00000108021.22	5' UTR
chr10	103396681	103396727	8.948	3.133	+	PDCD11	ENSG00000148843.15	5' UTR
chr10	128125676	128125726	15.853	3.126	-	MKI67	ENSG00000148773.14	5' UTR
chr10	30059481	30059545	5.014	3.085	-	JCAD	ENSG00000165757.9	5' UTR
chr10	103396727	103396730	5.495	3.042	+	PDCD11	ENSG00000148843.15	5' UTR
chr11	120336499	120336541	17.201	4.488	+	ARHGEF12	ENSG00000196914.9	5' UTR
chr11	120336541	120336654	19.627	4.488	+	ARHGEF12	ENSG00000196914.9	5' UTR
chr11	120336654	120336687	12.173	4.373	+	ARHGEF12	ENSG00000196914.9	5' UTR
chr11	62546697	62546707	33.075	4.359	-	AHNAK	ENSG00000124942.14	5' UTR
chr11	62546661	62546695	39.266	4.351	-	AHNAK	ENSG00000124942.14	5' UTR
chr11	62536468	62536567	400	4.276	-	AHNAK	ENSG00000124942.14	5' UTR
chr11	62546724	62546737	31.44	4.169	-	AHNAK	ENSG00000124942.14	5' UTR
chr11	62546737	62546743	29.674	4.054	-	AHNAK	ENSG00000124942.14	5' UTR
chr11	66070385	66070451	3.208	3.991	+	PACS1	ENSG00000175115.13	5' UTR
chr11	62546747	62546767	39.703	3.953	-	AHNAK	ENSG00000124942.14	5' UTR
chr11	62546743	62546747	29.027	3.935	-	AHNAK	ENSG00000124942.14	5' UTR
chr11	62546718	62546724	26.366	3.911	-	AHNAK	ENSG00000124942.14	5' UTR
chr11	120336446	120336499	16.818	3.902	+	ARHGEF12	ENSG00000196914.9	5' UTR
chr11	62546767	62546774	31.541	3.781	-	AHNAK	ENSG00000124942.14	5' UTR
chr11	14498973	14498982	3.104	3.711	-	COPB1	ENSG00000129083.13	5' UTR
chr11	62546782	62546800	32.394	3.681	-	AHNAK	ENSG00000124942.14	5' UTR
chr11	62546774	62546782	34.399	3.609	-	AHNAK	ENSG00000124942.14	5' UTR
chr11	120336687	120336805	12.083	3.587	+	ARHGEF12	ENSG00000196914.9	5' UTR
chr11	12138392	12138422	9.526	3.378	+	MICAL2	ENSG00000133816.18	5' UTR
chr11	17169760	17169805	5.546	3.33	-	PIK3C2A	ENSG00000011405.14	5' UTR
chr11	120337117	120337197	14.434	3.226	+	ARHGEF12	ENSG00000196914.9	5' UTR
chr11	57761820	57761904	7.504	3.164	+	CTNND1	ENSG00000198561.16	5' UTR
chr11	120337031	120337117	10.497	3.108	+	ARHGEF12	ENSG00000196914.9	5' UTR
chr11	12138388	12138392	6.075	3.103	+	MICAL2	ENSG00000133816.18	5' UTR
chr11	57761904	57761910	5.91	3.002	+	CTNND1	ENSG00000198561.16	5' UTR
chr12	30695732	30695766	16.69	4.402	-	IPO8	ENSG00000133704.10	5' UTR
chr12	131950031	131950036	11.225	4.25	+	EP400	ENSG00000183495.15	5' UTR
chr12	753437	753475	14.772	4.119	+	WNK1	ENSG00000060237.19	5' UTR
chr12	30695692	30695732	13.693	3.922	-	IPO8	ENSG00000133704.10	5' UTR
chr12	26832796	26832883	8.726	3.863	-	ITPR2	ENSG00000123104.12	5' UTR
chr12	753412	753437	13.658	3.778	+	WNK1	ENSG00000060237.19	5' UTR
chr12	67269509	67269578	12.128	3.741	+	CAND1	ENSG00000111530.13	5' UTR
chr12	131949979	131950031	10.735	3.695	+	EP400	ENSG00000183495.15	5' UTR
chr12	112382158	112382197	4.826	3.663	-	HECTD4	ENSG00000173064.14	5' UTR
chr12	26832937	26833005	8.352	3.658	-	ITPR2	ENSG00000123104.12	5' UTR
chr12	31960774	31960831	4.058	3.481	+	RESF1	ENSG00000174718.12	5' UTR
chr12	753225	753287	12.471	3.352	+	WNK1	ENSG00000060237.19	5' UTR
chr12	112382197	112382355	4.682	3.288	-	HECTD4	ENSG00000173064.14	5' UTR
chr12	30695766	30695829	5.626	3.284	-	IPO8	ENSG00000133704.10	5' UTR
chr12	753330	753392	12.186	3.222	+	WNK1	ENSG00000060237.19	5' UTR
chr12	752876	752912	8.919	3.215	+	WNK1	ENSG00000060237.19	5' UTR
chr12	30695651	30695662	4.306	3.211	-	IPO8	ENSG00000133704.10	5' UTR
chr12	64409967	64410016	26.718	3.199	+	XPOT	ENSG00000184575.12	5' UTR
chr12	101280223	101280279	7.171	3.09	+	UTP20	ENSG00000120800.5	5' UTR
chr12	6494151	6494154	11.133	3.076	+	NCAPD2	ENSG00000010292.13	5' UTR
chr12	6495075	6495077	9.679	3.071	+	NCAPD2	ENSG00000010292.13	5' UTR
chr12	752836	752876	10.744	3.028	+	WNK1	ENSG00000060237.19	5' UTR
chr12	119877249	119877299	3.472	3.002	-	CIT	ENSG00000122966.17	5' UTR
chr13	19960010	19960027	4.315	3.64	+	ZMYM2	ENSG00000121741.17	5' UTR
chr13	23375420	23375441	5.936	3.558	-	SACS	ENSG00000151835.17	5' UTR
chr13	19959988	19960010	3.612	3.491	+	ZMYM2	ENSG00000121741.17	5' UTR
chr13	23375441	23375508	7.549	3.225	-	SACS	ENSG00000151835.17	5' UTR
chr14	31207386	31207414	20.844	4.637	-	HECTD1	ENSG00000092148.14	5' UTR
chr14	31207358	31207384	12.765	4.592	-	HECTD1	ENSG00000092148.14	5' UTR
chr14	31207434	31207453	17.443	4.583	-	HECTD1	ENSG00000092148.14	5' UTR
chr14	31207415	31207434	18.831	4.5	-	HECTD1	ENSG00000092148.14	5' UTR
chr14	31207350	31207358	9.113	4.413	-	HECTD1	ENSG00000092148.14	5' UTR
chr14	63909104	63909128	5.088	4.358	+	SYNE2	ENSG00000054654.20	5' UTR
chr14	31207453	31207484	20.631	4.225	-	HECTD1	ENSG00000092148.14	5' UTR
chr14	96363111	96363174	5.387	4.142	-	ATG2B	ENSG00000066739.12	5' UTR
chr14	103057272	103057336	12.105	4.108	-	CDC42BPB	ENSG00000198752.11	5' UTR
chr14	103057336	103057415	16.359	4.07	-	CDC42BPB	ENSG00000198752.11	5' UTR
chr14	74763382	74763460	4.478	3.931	+	YLPM1	ENSG00000119596.18	5' UTR
chr14	31205947	31205952	12.742	3.882	-	HECTD1	ENSG00000092148.14	5' UTR
chr14	31207585	31207610	9.166	3.87	-	HECTD1	ENSG00000092148.14	5' UTR
chr14	31205952	31205957	12.009	3.804	-	HECTD1	ENSG00000092148.14	5' UTR
chr14	31207016	31207019	6.253	3.738	-	HECTD1	ENSG00000092148.14	5' UTR
chr14	31207195	31207225	7.23	3.731	-	HECTD1	ENSG00000092148.14	5' UTR
chr14	31207532	31207577	13.653	3.699	-	HECTD1	ENSG00000092148.14	5' UTR
chr14	31207484	31207505	12.876	3.554	-	HECTD1	ENSG00000092148.14	5' UTR
chr14	91509955	91509970	3.583	3.53	-	PPP4R3A	ENSG00000100796.18	5' UTR
chr14	95157273	95157457	9.526	3.519	-	DICER1	ENSG00000100697.17	5' UTR
chr14	50831075	50831152	9.659	3.517	-	NIN	ENSG00000100503.26	5' UTR
chr14	31207019	31207036	8.069	3.492	-	HECTD1	ENSG00000092148.14	5' UTR
chr14	31207505	31207526	14.685	3.473	-	HECTD1	ENSG00000092148.14	5' UTR
chr14	63853014	63853092	6.305	3.464	+	SYNE2	ENSG00000054654.20	5' UTR
chr14	101964650	101964689	56.347	3.421	+	DYNC1H1	ENSG00000197102.14	5' UTR
chr14	91510057	91510141	9.72	3.383	-	PPP4R3A	ENSG00000100796.18	5' UTR
chr14	31207643	31207729	9.961	3.269	-	HECTD1	ENSG00000092148.14	5' UTR
chr14	70907466	70907527	8.615	3.239	+	PCNX1	ENSG00000100731.16	5' UTR
chr14	50830485	50830517	3.177	3.236	-	NIN	ENSG00000100503.26	5' UTR
chr14	50831009	50831075	5.001	3.202	-	NIN	ENSG00000100503.26	5' UTR
chr14	70907654	70907750	7.812	3.143	+	PCNX1	ENSG00000100731.16	5' UTR
chr14	101964623	101964634	35.763	3.114	+	DYNC1H1	ENSG00000197102.14	5' UTR
chr14	39103030	39103068	5.105	3.045	-	SEC23A	ENSG00000100934.15	5' UTR
chr15	42472318	42472321	19.387	5.259	-	ZNF106	ENSG00000103994.18	5' UTR
chr15	42490981	42490996	18.712	4.988	-	ZNF106	ENSG00000103994.18	5' UTR
chr15	42490979	42490981	13.844	4.723	-	ZNF106	ENSG00000103994.18	5' UTR
chr15	42490996	42491006	20.983	4.314	-	ZNF106	ENSG00000103994.18	5' UTR
chr15	42491007	42491035	21.476	4.271	-	ZNF106	ENSG00000103994.18	5' UTR
chr15	25438487	25438505	6.218	4.052	-	UBE3A	ENSG00000114062.22	5' UTR
chr15	29822279	29822304	8.615	3.88	-	TJP1	ENSG00000104067.17	5' UTR
chr15	29822037	29822117	19.131	3.809	-	TJP1	ENSG00000104067.17	5' UTR
chr15	34969622	34969656	10.229	3.752	-	AQR	ENSG00000021776.11	5' UTR
chr15	42491059	42491114	13.842	3.681	-	ZNF106	ENSG00000103994.18	5' UTR
chr15	42491049	42491059	9.771	3.66	-	ZNF106	ENSG00000103994.18	5' UTR
chr15	72117722	72117777	3.285	3.597	-	MYO9A	ENSG00000066933.16	5' UTR
chr15	63833836	63833931	6.514	3.551	-	HERC1	ENSG00000103657.14	5' UTR
chr15	29822131	29822173	9.572	3.321	-	TJP1	ENSG00000104067.17	5' UTR
chr15	75451428	75451599	13.816	3.317	-	SIN3A	ENSG00000169375.16	5' UTR
chr15	29822304	29822355	9.943	3.124	-	TJP1	ENSG00000104067.17	5' UTR
chr15	64460717	64460807	3.455	3.042	+	ZNF609	ENSG00000180357.10	5' UTR
chr16	58599436	58599465	14.933	4.005	-	CNOT1	ENSG00000125107.19	5' UTR
chr16	15643013	15643057	10.986	3.966	-	MARF1	ENSG00000166783.22	5' UTR
chr16	58599356	58599364	15.483	3.926	-	CNOT1	ENSG00000125107.19	5' UTR
chr16	58599390	58599431	19.558	3.921	-	CNOT1	ENSG00000125107.19	5' UTR
chr16	58599364	58599383	12.522	3.88	-	CNOT1	ENSG00000125107.19	5' UTR
chr16	15639246	15639291	8.332	3.697	-	MARF1	ENSG00000166783.22	5' UTR
chr16	89490279	89490318	5.757	3.455	-	ANKRD11	ENSG00000167522.17	5' UTR
chr16	18926067	18926109	8.139	3.395	-	SMG1	ENSG00000157106.18	5' UTR
chr16	89490244	89490279	4.33	3.394	-	ANKRD11	ENSG00000167522.17	5' UTR
chr16	15643057	15643091	8.433	3.323	-	MARF1	ENSG00000166783.22	5' UTR
chr16	28211502	28211582	8.284	3.229	-	XPO6	ENSG00000169180.12	5' UTR
chr16	18926340	18926361	6.574	3.201	-	SMG1	ENSG00000157106.18	5' UTR
chr16	58629749	58629759	7.701	3.095	-	CNOT1	ENSG00000125107.19	5' UTR
chr17	80263575	80263597	21.87	4.93	+	RNF213	ENSG00000173821.20	5' UTR
chr17	80263573	80263575	20.525	4.662	+	RNF213	ENSG00000173821.20	5' UTR
chr17	80263607	80263639	26.397	4.567	+	RNF213	ENSG00000173821.20	5' UTR
chr17	80260883	80260897	20.263	4.489	+	RNF213	ENSG00000173821.20	5' UTR
chr17	80260897	80260902	17.346	4.4	+	RNF213	ENSG00000173821.20	5' UTR
chr17	60392004	60392075	11.181	3.991	-	USP32	ENSG00000170832.13	5' UTR
chr17	80263641	80263660	26.557	3.935	+	RNF213	ENSG00000173821.20	5' UTR
chr17	60391980	60392000	10.14	3.854	-	USP32	ENSG00000170832.13	5' UTR
chr17	4142898	4142988	9.72	3.626	-	ZZEF1	ENSG00000074755.15	5' UTR
chr17	59620044	59620081	34.544	3.474	+	CLTC	ENSG00000141367.13	5' UTR
chr17	29166973	29167022	4.12	3.308	-	MYO18A	ENSG00000196535.19	5' UTR
chr17	47650171	47650188	12.304	3.238	+	KPNB1	ENSG00000108424.11	5' UTR
chr17	59619993	59620044	27.823	3.046	+	CLTC	ENSG00000141367.13	5' UTR
chr18	80109381	80109471	9.083	4.161	+	ADNP2	ENSG00000101544.9	5' UTR
chr18	56651401	56651482	4.677	3.356	+	WDR7	ENSG00000091157.15	5' UTR
chr18	21111423	21111445	4.553	3.262	-	ROCK1	ENSG00000067900.8	5' UTR
chr18	76443148	76443211	4.12	3.254	-	ZNF516	ENSG00000101493.11	5' UTR
chr19	46861192	46861209	13.262	4.596	+	ARHGAP35	ENSG00000160007.20	5' UTR
chr19	46861171	46861192	14.963	4.542	+	ARHGAP35	ENSG00000160007.20	5' UTR
chr19	46918489	46918526	16.412	4.474	+	ARHGAP35	ENSG00000160007.20	5' UTR
chr19	46918562	46918598	17.43	4.248	+	ARHGAP35	ENSG00000160007.20	5' UTR
chr19	46918613	46918629	14.96	3.963	+	ARHGAP35	ENSG00000160007.20	5' UTR
chr19	46918598	46918613	13.606	3.883	+	ARHGAP35	ENSG00000160007.20	5' UTR
chr19	46918537	46918562	11.677	3.754	+	ARHGAP35	ENSG00000160007.20	5' UTR
chr19	46861026	46861148	11.705	3.438	+	ARHGAP35	ENSG00000160007.20	5' UTR
chr19	17075806	17075874	6.569	3.263	+	MYO9B	ENSG00000099331.14	5' UTR
chr19	37907256	37907355	3.928	3.236	+	SIPA1L3	ENSG00000105738.11	5' UTR
chr19	2151464	2151483	5.995	3.089	-	AP3D1	ENSG00000065000.20	5' UTR
chr2	183038263	183038323	27.144	4.479	-	NCKAP1	ENSG00000061676.15	5' UTR
chr2	183038222	183038263	25.153	4.478	-	NCKAP1	ENSG00000061676.15	5' UTR
chr2	54526374	54526407	23.35	4.346	+	SPTBN1	ENSG00000115306.16	5' UTR
chr2	54558739	54558754	14.13	4.023	+	SPTBN1	ENSG00000115306.16	5' UTR
chr2	54558529	54558573	38.412	3.947	+	SPTBN1	ENSG00000115306.16	5' UTR
chr2	183038193	183038222	19.849	3.934	-	NCKAP1	ENSG00000061676.15	5' UTR
chr2	183038172	183038192	22.42	3.918	-	NCKAP1	ENSG00000061676.15	5' UTR
chr2	54558514	54558529	36.284	3.794	+	SPTBN1	ENSG00000115306.16	5' UTR
chr2	183038387	183038430	14.043	3.674	-	NCKAP1	ENSG00000061676.15	5' UTR
chr2	54558573	54558587	23.56	3.663	+	SPTBN1	ENSG00000115306.16	5' UTR
chr2	108719583	108719593	7.596	3.613	+	RANBP2	ENSG00000153201.17	5' UTR
chr2	183038323	183038387	21.743	3.591	-	NCKAP1	ENSG00000061676.15	5' UTR
chr2	229921880	229921917	15.943	3.495	-	TRIP12	ENSG00000153827.14	5' UTR
chr2	191245418	191245481	4.355	3.486	+	MYO1B	ENSG00000128641.19	5' UTR
chr2	11344290	11344378	7.862	3.419	-	ROCK2	ENSG00000134318.16	5' UTR
chr2	54558470	54558514	22.381	3.389	+	SPTBN1	ENSG00000115306.16	5' UTR
chr2	183038430	183038460	11.065	3.342	-	NCKAP1	ENSG00000061676.15	5' UTR
chr2	158457132	158457167	11.276	3.335	+	PKP4	ENSG00000144283.23	5' UTR
chr2	11344378	11344486	11.45	3.335	-	ROCK2	ENSG00000134318.16	5' UTR
chr2	111884021	111884064	9.723	3.318	-	ANAPC1	ENSG00000153107.13	5' UTR
chr2	229921917	229921951	15.464	3.308	-	TRIP12	ENSG00000153827.14	5' UTR
chr2	218659487	218659535	4.614	3.244	-	ZNF142	ENSG00000115568.16	5' UTR
chr2	24360399	24360506	4.116	3.227	-	ITSN2	ENSG00000198399.16	5' UTR
chr2	218659423	218659487	3.891	3.119	-	ZNF142	ENSG00000115568.16	5' UTR
chr2	111883941	111883963	6.788	3.115	-	ANAPC1	ENSG00000153107.13	5' UTR
chr2	108719522	108719583	10.333	3.113	+	RANBP2	ENSG00000153201.17	5' UTR
chr2	158457167	158457205	8.117	3.105	+	PKP4	ENSG00000144283.23	5' UTR
chr2	151410055	151410109	3.541	3.092	+	RIF1	ENSG00000080345.18	5' UTR
chr2	144517469	144517568	9.001	3.067	-	ZEB2	ENSG00000169554.23	5' UTR
chr20	38472928	38473037	15.882	3.759	+	RALGAPB	ENSG00000170471.15	5' UTR
chr20	53583000	53583047	7.043	3.354	-	ZNF217	ENSG00000171940.14	5' UTR
chr20	35460015	35460063	6.409	3.276	+	CEP250	ENSG00000126001.16	5' UTR
chr20	35460063	35460088	5.19	3.15	+	CEP250	ENSG00000126001.16	5' UTR
chr20	35460091	35460104	4.466	3.064	+	CEP250	ENSG00000126001.16	5' UTR
chr20	47501972	47502004	5.204	3.011	+	NCOA3	ENSG00000124151.19	5' UTR
chr21	46285895	46285950	11.363	3.889	-	MCM3AP	ENSG00000160294.11	5' UTR
chr21	14968468	14968522	4.826	3.553	-	NRIP1	ENSG00000180530.11	5' UTR
chr21	46285840	46285895	8.177	3.199	-	MCM3AP	ENSG00000160294.11	5' UTR
chr21	46286125	46286211	10.554	3.174	-	MCM3AP	ENSG00000160294.11	5' UTR
chr21	15014424	15014465	3.583	3.002	-	NRIP1	ENSG00000180530.11	5' UTR
chr22	42270577	42270600	5.188	3.632	-	TCF20	ENSG00000100207.21	5' UTR
chr22	24035448	24035508	6.305	3.422	+	CABIN1	ENSG00000099991.18	5' UTR
chr22	24270925	24270982	3.919	3.009	+	SPECC1L	ENSG00000100014.20	5' UTR
chr3	4494447	4494508	7.706	4.235	+	ITPR1	ENSG00000150995.21	5' UTR
chr3	52685753	52685804	9.831	4.082	-	PBRM1	ENSG00000163939.18	5' UTR
chr3	184315542	184315545	25.299	4.019	+	EIF4G1	ENSG00000114867.22	5' UTR
chr3	4494431	4494447	4.146	4	+	ITPR1	ENSG00000150995.21	5' UTR
chr3	184315762	184315765	24.501	3.743	+	EIF4G1	ENSG00000114867.22	5' UTR
chr3	184315525	184315542	32.766	3.736	+	EIF4G1	ENSG00000114867.22	5' UTR
chr3	184315765	184315776	25.424	3.719	+	EIF4G1	ENSG00000114867.22	5' UTR
chr3	184315776	184315792	27.989	3.71	+	EIF4G1	ENSG00000114867.22	5' UTR
chr3	97822173	97822196	6.621	3.658	+	CRYBG3	ENSG00000080200.10	5' UTR
chr3	52685804	52685893	15.483	3.645	-	PBRM1	ENSG00000163939.18	5' UTR
chr3	56683102	56683166	7.683	3.62	-	TASOR	ENSG00000163946.14	5' UTR
chr3	58008542	58008548	41.794	3.615	+	FLNB	ENSG00000136068.16	5' UTR
chr3	45984976	45985021	3.569	3.587	-	FYCO1	ENSG00000163820.16	5' UTR
chr3	58008519	58008542	42.021	3.381	+	FLNB	ENSG00000136068.16	5' UTR
chr3	132417655	132417719	4.786	3.373	+	DNAJC13	ENSG00000138246.17	5' UTR
chr3	183697888	183697989	7.317	3.367	+	YEATS2	ENSG00000163872.16	5' UTR
chr3	4493511	4493607	5.321	3.334	+	ITPR1	ENSG00000150995.21	5' UTR
chr3	184315506	184315525	27.915	3.321	+	EIF4G1	ENSG00000114867.22	5' UTR
chr3	97822101	97822120	6.075	3.158	+	CRYBG3	ENSG00000080200.10	5' UTR
chr3	184315488	184315490	19.893	3.127	+	EIF4G1	ENSG00000114867.22	5' UTR
chr3	179148505	179148598	3.013	3.09	+	PIK3CA	ENSG00000121879.6	5' UTR
chr3	121749680	121749732	3.265	3.065	-	GOLGB1	ENSG00000173230.17	5' UTR
chr3	184315490	184315504	24.869	3.061	+	EIF4G1	ENSG00000114867.22	5' UTR
chr3	4493372	4493511	6.342	3.059	+	ITPR1	ENSG00000150995.21	5' UTR
chr3	15099035	15099067	3.208	3.037	-	RBSN	ENSG00000131381.12	5' UTR
chr3	58008481	58008519	35.585	3.02	+	FLNB	ENSG00000136068.16	5' UTR
chr4	122154024	122154066	11.753	4.138	+	KIAA1109	ENSG00000138688.17	5' UTR
chr4	39976611	39976617	11.225	3.906	-	PDS5A	ENSG00000121892.15	5' UTR
chr4	40056980	40057030	4.657	3.88	+	N4BP2	ENSG00000078177.14	5' UTR
chr4	122152553	122152584	7.226	3.842	+	KIAA1109	ENSG00000138688.17	5' UTR
chr4	122152459	122152553	14.96	3.829	+	KIAA1109	ENSG00000138688.17	5' UTR
chr4	86594411	86594452	5.653	3.77	+	PTPN13	ENSG00000163629.13	5' UTR
chr4	151015654	151015687	6.788	3.696	-	LRBA	ENSG00000198589.15	5' UTR
chr4	3074788	3074799	10.004	3.626	+	HTT	ENSG00000197386.14	5' UTR
chr4	112904453	112904477	5.57	3.623	+	ANK2	ENSG00000145362.21	5' UTR
chr4	122154066	122154105	8.797	3.587	+	KIAA1109	ENSG00000138688.17	5' UTR
chr4	88457229	88457264	4.594	3.58	+	HERC5	ENSG00000138646.9	5' UTR
chr4	39977456	39977460	10.026	3.576	-	PDS5A	ENSG00000121892.15	5' UTR
chr4	39976589	39976611	13.817	3.519	-	PDS5A	ENSG00000121892.15	5' UTR
chr4	125315341	125315417	5.711	3.515	+	FAT4	ENSG00000196159.14	5' UTR
chr4	3074744	3074788	10.355	3.483	+	HTT	ENSG00000197386.14	5' UTR
chr4	56908148	56908206	7.604	3.434	+	REST	ENSG00000084093.19	5' UTR
chr4	39977460	39977478	15.107	3.418	-	PDS5A	ENSG00000121892.15	5' UTR
chr4	84860593	84860619	7.964	3.411	-	WDFY3	ENSG00000163625.16	5' UTR
chr4	151014743	151014783	6.409	3.369	-	LRBA	ENSG00000198589.15	5' UTR
chr4	151014783	151014825	6.063	3.259	-	LRBA	ENSG00000198589.15	5' UTR
chr4	143513741	143513825	7.761	3.246	+	SMARCA5	ENSG00000153147.6	5' UTR
chr4	102501703	102501782	4.388	3.197	+	NFKB1	ENSG00000109320.14	5' UTR
chr4	3074735	3074744	4.388	3.197	+	HTT	ENSG00000197386.14	5' UTR
chr4	151015535	151015555	4.117	3.122	-	LRBA	ENSG00000198589.15	5' UTR
chr4	112818133	112818275	8.824	3.115	+	ANK2	ENSG00000145362.21	5' UTR
chr4	125315417	125315484	3.443	3.113	+	FAT4	ENSG00000196159.14	5' UTR
chr4	3074723	3074735	4.095	3.108	+	HTT	ENSG00000197386.14	5' UTR
chr4	151014666	151014743	7.943	3.107	-	LRBA	ENSG00000198589.15	5' UTR
chr4	140756143	140756222	5.449	3.069	-	TBC1D9	ENSG00000109436.8	5' UTR
chr4	40056903	40056963	3.774	3.024	+	N4BP2	ENSG00000078177.14	5' UTR
chr4	102501574	102501664	6.802	3.01	+	NFKB1	ENSG00000109320.14	5' UTR
chr5	72107446	72107456	39.49	5.193	+	MAP1B	ENSG00000131711.15	5' UTR
chr5	72107456	72107474	64.992	5.1	+	MAP1B	ENSG00000131711.15	5' UTR
chr5	72107474	72107503	70.817	4.941	+	MAP1B	ENSG00000131711.15	5' UTR
chr5	72107426	72107436	31.995	4.723	+	MAP1B	ENSG00000131711.15	5' UTR
chr5	72107436	72107446	31.711	4.624	+	MAP1B	ENSG00000131711.15	5' UTR
chr5	72107415	72107424	29.977	4.556	+	MAP1B	ENSG00000131711.15	5' UTR
chr5	73626315	73626322	6.967	4.419	+	ARHGEF28	ENSG00000214944.10	5' UTR
chr5	72107391	72107396	29.758	4.218	+	MAP1B	ENSG00000131711.15	5' UTR
chr5	73684840	73684850	6.78	4.15	+	ARHGEF28	ENSG00000214944.10	5' UTR
chr5	36877047	36877102	10.363	3.841	+	NIPBL	ENSG00000164190.19	5' UTR
chr5	154755549	154755573	14.101	3.741	+	LARP1	ENSG00000155506.19	5' UTR
chr5	5422785	5422804	11.936	3.673	+	ICE1	ENSG00000164151.12	5' UTR
chr5	80434108	80434128	3.208	3.665	+	ZFYVE16	ENSG00000039319.17	5' UTR
chr5	5422736	5422783	9.188	3.662	+	ICE1	ENSG00000164151.12	5' UTR
chr5	5422804	5422838	12.305	3.64	+	ICE1	ENSG00000164151.12	5' UTR
chr5	154755591	154755684	22.067	3.614	+	LARP1	ENSG00000155506.19	5' UTR
chr5	73626287	73626315	8.744	3.587	+	ARHGEF28	ENSG00000214944.10	5' UTR
chr5	36877142	36877174	6.609	3.455	+	NIPBL	ENSG00000164190.19	5' UTR
chr5	154755510	154755549	19.999	3.441	+	LARP1	ENSG00000155506.19	5' UTR
chr5	36877015	36877047	6.641	3.368	+	NIPBL	ENSG00000164190.19	5' UTR
chr5	154755573	154755591	11.89	3.35	+	LARP1	ENSG00000155506.19	5' UTR
chr5	154755455	154755510	23.065	3.336	+	LARP1	ENSG00000155506.19	5' UTR
chr5	31530860	31530919	4.212	3.219	-	DROSHA	ENSG00000113360.17	5' UTR
chr5	132963348	132963430	8.919	3.195	-	AFF4	ENSG00000072364.13	5' UTR
chr5	177133798	177133833	4.114	3.17	+	NSD1	ENSG00000165671.22	5' UTR
chr5	65926658	65926708	10.735	3.152	+	ERBIN	ENSG00000112851.16	5' UTR
chr5	154755426	154755455	15.392	3.104	+	LARP1	ENSG00000155506.19	5' UTR
chr5	31531468	31531523	8.197	3.036	-	DROSHA	ENSG00000113360.17	5' UTR
chr6	167827091	167827130	4.646	4.032	+	AFDN	ENSG00000130396.22	5' UTR
chr6	18155889	18155926	5.842	3.946	+	KDM1B	ENSG00000165097.16	5' UTR
chr6	56843637	56843665	14.281	3.885	-	DST	ENSG00000151914.22	5' UTR
chr6	100881141	100881173	7.583	3.732	-	ASCC3	ENSG00000112249.14	5' UTR
chr6	56843371	56843456	10.265	3.516	-	DST	ENSG00000151914.22	5' UTR
chr6	144285701	144285747	12.925	3.425	+	UTRN	ENSG00000152818.19	5' UTR
chr6	56843179	56843240	10.482	3.334	-	DST	ENSG00000151914.22	5' UTR
chr6	18155446	18155543	5.543	3.316	+	KDM1B	ENSG00000165097.16	5' UTR
chr6	63635827	63635901	7.888	3.287	+	PHF3	ENSG00000118482.12	5' UTR
chr6	144285683	144285701	10.728	3.239	+	UTRN	ENSG00000152818.19	5' UTR
chr6	63635901	63636010	6.574	3.238	+	PHF3	ENSG00000118482.12	5' UTR
chr7	98878536	98878601	16.814	4.151	+	TRRAP	ENSG00000196367.14	5' UTR
chr7	98878601	98878632	12.309	4.059	+	TRRAP	ENSG00000196367.14	5' UTR
chr7	7566998	7567080	3.052	3.229	+	MIOS	ENSG00000164654.16	5' UTR
chr7	128830500	128830626	11.881	3.208	+	FLNC	ENSG00000128591.16	5' UTR
chr7	157138972	157139063	9.729	3.156	+	UBE3C	ENSG00000009335.18	5' UTR
chr7	152435827	152435965	6.982	3.143	-	KMT2C	ENSG00000055609.21	5' UTR
chr7	98881119	98881138	5.585	3.075	+	TRRAP	ENSG00000196367.14	5' UTR
chr7	105014214	105014306	3.041	3.062	+	KMT2E	ENSG00000005483.23	5' UTR
chr8	102412252	102412279	12.69	4.31	-	UBR5	ENSG00000104517.13	5' UTR
chr8	102412279	102412307	14.963	4.134	-	UBR5	ENSG00000104517.13	5' UTR
chr8	70296744	70296788	4.146	4.076	-	NCOA2	ENSG00000140396.13	5' UTR
chr8	99013773	99013788	3.77	3.533	+	VPS13B	ENSG00000132549.20	5' UTR
chr8	52686852	52686856	12.776	3.499	-	RB1CC1	ENSG00000023287.13	5' UTR
chr8	52685474	52685490	12.742	3.475	-	RB1CC1	ENSG00000023287.13	5' UTR
chr8	25184756	25184863	6.982	3.47	+	DOCK5	ENSG00000147459.18	5' UTR
chr8	67343590	67343705	8.727	3.394	-	ARFGEF1	ENSG00000066777.9	5' UTR
chr8	52685490	52685520	14.542	3.374	-	RB1CC1	ENSG00000023287.13	5' UTR
chr8	52686856	52686877	13.772	3.301	-	RB1CC1	ENSG00000023287.13	5' UTR
chr8	98117384	98117390	3.754	3.224	+	POP1	ENSG00000104356.11	5' UTR
chr8	42049186	42049208	3.008	3.14	-	KAT6A	ENSG00000083168.11	5' UTR
chr8	52714362	52714431	11.118	3.046	-	RB1CC1	ENSG00000023287.13	5' UTR
chr8	42049051	42049132	8.02	3.03	-	KAT6A	ENSG00000083168.11	5' UTR
chr8	67343711	67343774	7.358	3.014	-	ARFGEF1	ENSG00000066777.9	5' UTR
chr9	132353675	132353715	9.85	4.018	-	SETX	ENSG00000107290.14	5' UTR
chr9	35725724	35725727	27.461	3.93	-	TLN1	ENSG00000137076.21	5' UTR
chr9	35162092	35162216	7.163	3.913	+	UNC13B	ENSG00000198722.15	5' UTR
chr9	132353715	132353751	7.043	3.871	-	SETX	ENSG00000107290.14	5' UTR
chr9	35732089	35732098	34.767	3.827	-	TLN1	ENSG00000137076.21	5' UTR
chr9	35732074	35732089	29.617	3.763	-	TLN1	ENSG00000137076.21	5' UTR
chr9	35732098	35732159	46.337	3.618	-	TLN1	ENSG00000137076.21	5' UTR
chr9	132353647	132353675	7.324	3.507	-	SETX	ENSG00000107290.14	5' UTR
chr9	19230774	19230835	6.121	3.41	+	DENND4C	ENSG00000137145.21	5' UTR
chr9	128552591	128552650	10.507	3.337	+	SPTAN1	ENSG00000197694.18	5' UTR
chr9	20715321	20715351	6.606	3.328	+	FOCAD	ENSG00000188352.13	5' UTR
chr9	128552650	128552692	10.456	3.234	+	SPTAN1	ENSG00000197694.18	5' UTR
chr9	108933862	108933964	5.922	3.208	-	ELP1	ENSG00000070061.16	5' UTR
chr9	135907289	135907376	5.39	3.15	-	CAMSAP1	ENSG00000130559.19	5' UTR
chr9	128552692	128552696	7.432	3.116	+	SPTAN1	ENSG00000197694.18	5' UTR
chr9	122897545	122897575	3.463	3.019	-	RC3H2	ENSG00000056586.16	5' UTR
chrX	53680168	53680182	22.227	4.566	-	HUWE1	ENSG00000086758.16	5' UTR
chrX	41085706	41085728	12.718	4.392	+	USP9X	ENSG00000124486.14	5' UTR
chrX	41085810	41085840	19.907	4.389	+	USP9X	ENSG00000124486.14	5' UTR
chrX	41085478	41085512	20.244	4.2	+	USP9X	ENSG00000124486.14	5' UTR
chrX	41085759	41085809	19.746	4.119	+	USP9X	ENSG00000124486.14	5' UTR
chrX	118495875	118495947	6.431	4.118	+	DOCK11	ENSG00000147251.16	5' UTR
chrX	41085667	41085681	8.765	4.036	+	USP9X	ENSG00000124486.14	5' UTR
chrX	153971551	153971587	13.844	3.98	-	HCFC1	ENSG00000172534.14	5' UTR
chrX	41085728	41085754	15.539	3.926	+	USP9X	ENSG00000124486.14	5' UTR
chrX	41085981	41086044	16.189	3.9	+	USP9X	ENSG00000124486.14	5' UTR
chrX	53654128	53654131	26.752	3.89	-	HUWE1	ENSG00000086758.16	5' UTR
chrX	41123555	41123561	12.534	3.838	+	USP9X	ENSG00000124486.14	5' UTR
chrX	153971189	153971223	11.94	3.82	-	HCFC1	ENSG00000172534.14	5' UTR
chrX	77786084	77786104	7.464	3.708	-	ATRX	ENSG00000085224.23	5' UTR
chrX	53654116	53654128	32.833	3.698	-	HUWE1	ENSG00000086758.16	5' UTR
chrX	124022532	124022559	5.465	3.611	+	STAG2	ENSG00000101972.20	5' UTR
chrX	153971587	153971664	16.149	3.467	-	HCFC1	ENSG00000172534.14	5' UTR
chrX	46912572	46912678	4.839	3.459	+	JADE3	ENSG00000102221.14	5' UTR
chrX	40097223	40097300	5.014	3.415	-	BCOR	ENSG00000183337.18	5' UTR
chrX	77910700	77910842	3.749	3.335	+	ATP7A|PGK1	ENSG00000102144.15||ENSG00000165240.22	5' UTR
chrX	41123566	41123588	18.807	3.222	+	USP9X	ENSG00000124486.14	5' UTR
chrX	153971664	153971729	10.774	3.001	-	HCFC1	ENSG00000172534.14	5' UTR
chr1	19126469	19126485	45.209	6.009	-	UBR4	ENSG00000127481.15	CDS
chr1	19151793	19151810	54.186	5.634	-	UBR4	ENSG00000127481.15	CDS
chr1	19124675	19124687	52.145	5.595	-	UBR4	ENSG00000127481.15	CDS
chr1	39310969	39310999	12.784	5.548	+	MACF1	ENSG00000127603.32	CDS
chr1	19128221	19128235	26.238	5.514	-	UBR4	ENSG00000127481.15	CDS
chr1	19100380	19100412	47.854	5.514	-	UBR4	ENSG00000127481.15	CDS
chr1	19141419	19141439	47.663	5.506	-	UBR4	ENSG00000127481.15	CDS
chr1	19124687	19124690	48.504	5.488	-	UBR4	ENSG00000127481.15	CDS
chr1	19126445	19126447	49.175	5.431	-	UBR4	ENSG00000127481.15	CDS
chr1	19124659	19124675	42.438	5.424	-	UBR4	ENSG00000127481.15	CDS
chr1	19141456	19141472	45.466	5.382	-	UBR4	ENSG00000127481.15	CDS
chr1	19150641	19150651	59.176	5.38	-	UBR4	ENSG00000127481.15	CDS
chr1	19141390	19141419	42.2	5.353	-	UBR4	ENSG00000127481.15	CDS
chr1	19141664	19141719	47.366	5.343	-	UBR4	ENSG00000127481.15	CDS
chr1	19157953	19157964	48.312	5.341	-	UBR4	ENSG00000127481.15	CDS
chr1	39422470	39422536	35.081	5.324	+	MACF1	ENSG00000127603.32	CDS
chr1	19150651	19150655	52.209	5.32	-	UBR4	ENSG00000127481.15	CDS
chr1	19088768	19088780	40.083	5.27	-	UBR4	ENSG00000127481.15	CDS
chr1	39441068	39441085	17.173	5.262	+	MACF1	ENSG00000127603.32	CDS
chr1	19141774	19141777	37.167	5.254	-	UBR4	ENSG00000127481.15	CDS
chr1	19138006	19138008	30.026	5.244	-	UBR4	ENSG00000127481.15	CDS
chr1	19148016	19148023	40.574	5.23	-	UBR4	ENSG00000127481.15	CDS
chr1	19143979	19143981	39.668	5.229	-	UBR4	ENSG00000127481.15	CDS
chr1	19138090	19138119	41.446	5.22	-	UBR4	ENSG00000127481.15	CDS
chr1	39441038	39441068	12.679	5.21	+	MACF1	ENSG00000127603.32	CDS
chr1	19141719	19141774	65.452	5.2	-	UBR4	ENSG00000127481.15	CDS
chr1	19106723	19106725	22.643	5.189	-	UBR4	ENSG00000127481.15	CDS
chr1	19150676	19150682	33.53	5.179	-	UBR4	ENSG00000127481.15	CDS
chr1	19151810	19151823	57.712	5.172	-	UBR4	ENSG00000127481.15	CDS
chr1	19124644	19124659	41.25	5.166	-	UBR4	ENSG00000127481.15	CDS
chr1	39442302	39442319	20.115	5.161	+	MACF1	ENSG00000127603.32	CDS
chr1	19152376	19152382	56.5	5.156	-	UBR4	ENSG00000127481.15	CDS
chr1	19141439	19141456	42.853	5.146	-	UBR4	ENSG00000127481.15	CDS
chr1	19162423	19162449	58.148	5.145	-	UBR4	ENSG00000127481.15	CDS
chr1	39448123	39448152	22.505	5.136	+	MACF1	ENSG00000127603.32	CDS
chr1	19104086	19104105	46.235	5.122	-	UBR4	ENSG00000127481.15	CDS
chr1	19138032	19138038	34.421	5.115	-	UBR4	ENSG00000127481.15	CDS
chr1	214645853	214645941	25.34	5.1	+	CENPF	ENSG00000117724.14	CDS
chr1	19088867	19088892	32.575	5.093	-	UBR4	ENSG00000127481.15	CDS
chr1	19148023	19148046	43.328	5.093	-	UBR4	ENSG00000127481.15	CDS
chr1	19162530	19162560	35.497	5.09	-	UBR4	ENSG00000127481.15	CDS
chr1	19150655	19150665	40.24	5.09	-	UBR4	ENSG00000127481.15	CDS
chr1	19093318	19093336	44.401	5.085	-	UBR4	ENSG00000127481.15	CDS
chr1	39447789	39447825	20.231	5.084	+	MACF1	ENSG00000127603.32	CDS
chr1	39361390	39361424	16.121	5.073	+	MACF1	ENSG00000127603.32	CDS
chr1	19088785	19088820	71.832	5.072	-	UBR4	ENSG00000127481.15	CDS
chr1	19157902	19157951	39.829	5.068	-	UBR4	ENSG00000127481.15	CDS
chr1	39424121	39424154	12.856	5.063	+	MACF1	ENSG00000127603.32	CDS
chr1	236565946	236565971	16.266	5.063	-	HEATR1	ENSG00000119285.11	CDS
chr1	39442713	39442759	18.605	5.056	+	MACF1	ENSG00000127603.32	CDS
chr1	19152369	19152376	55.907	5.056	-	UBR4	ENSG00000127481.15	CDS
chr1	19151823	19151840	44.1	5.049	-	UBR4	ENSG00000127481.15	CDS
chr1	19105783	19105795	34.715	5.042	-	UBR4	ENSG00000127481.15	CDS
chr1	19161826	19161828	34.481	5.04	-	UBR4	ENSG00000127481.15	CDS
chr1	19150668	19150676	35.903	5.036	-	UBR4	ENSG00000127481.15	CDS
chr1	19138038	19138047	34.191	5.034	-	UBR4	ENSG00000127481.15	CDS
chr1	19138049	19138075	43.572	5.021	-	UBR4	ENSG00000127481.15	CDS
chr1	171557830	171557889	17.215	5.019	+	PRRC2C	ENSG00000117523.18	CDS
chr1	19161845	19161854	42.319	5.018	-	UBR4	ENSG00000127481.15	CDS
chr1	19150626	19150641	44.219	5.016	-	UBR4	ENSG00000127481.15	CDS
chr1	39353069	39353108	16.469	5.003	+	MACF1	ENSG00000127603.32	CDS
chr1	19129069	19129074	26.831	4.997	-	UBR4	ENSG00000127481.15	CDS
chr1	19093360	19093387	56.072	4.995	-	UBR4	ENSG00000127481.15	CDS
chr1	19162521	19162530	25.035	4.978	-	UBR4	ENSG00000127481.15	CDS
chr1	19162449	19162458	48.769	4.978	-	UBR4	ENSG00000127481.15	CDS
chr1	19087902	19087923	45.677	4.973	-	UBR4	ENSG00000127481.15	CDS
chr1	39448109	39448123	18.592	4.969	+	MACF1	ENSG00000127603.32	CDS
chr1	39353039	39353069	12.765	4.963	+	MACF1	ENSG00000127603.32	CDS
chr1	236574700	236574755	20.667	4.963	-	HEATR1	ENSG00000119285.11	CDS
chr1	19105774	19105783	32.114	4.96	-	UBR4	ENSG00000127481.15	CDS
chr1	19161868	19161893	44.099	4.959	-	UBR4	ENSG00000127481.15	CDS
chr1	39438004	39438008	8.151	4.958	+	MACF1	ENSG00000127603.32	CDS
chr1	19138008	19138032	38.531	4.956	-	UBR4	ENSG00000127481.15	CDS
chr1	19106696	19106723	27.996	4.951	-	UBR4	ENSG00000127481.15	CDS
chr1	19151776	19151793	35.903	4.939	-	UBR4	ENSG00000127481.15	CDS
chr1	39433150	39433155	10.963	4.937	+	MACF1	ENSG00000127603.32	CDS
chr1	19141352	19141390	37.701	4.936	-	UBR4	ENSG00000127481.15	CDS
chr1	55097045	55097069	11.428	4.936	-	USP24	ENSG00000162402.14	CDS
chr1	19100494	19100510	25.975	4.926	-	UBR4	ENSG00000127481.15	CDS
chr1	19088820	19088850	60.759	4.924	-	UBR4	ENSG00000127481.15	CDS
chr1	223784156	223784260	11.94	4.923	-	TP53BP2	ENSG00000143514.18	CDS
chr1	19105809	19105836	38.4	4.922	-	UBR4	ENSG00000127481.15	CDS
chr1	19152362	19152369	49.278	4.922	-	UBR4	ENSG00000127481.15	CDS
chr1	39452155	39452225	15.151	4.915	+	MACF1	ENSG00000127603.32	CDS
chr1	19150609	19150626	42.556	4.915	-	UBR4	ENSG00000127481.15	CDS
chr1	19139093	19139098	24.488	4.914	-	UBR4	ENSG00000127481.15	CDS
chr1	236556193	236556235	17.403	4.903	-	HEATR1	ENSG00000119285.11	CDS
chr1	39442262	39442302	29.6	4.895	+	MACF1	ENSG00000127603.32	CDS
chr1	12277730	12277808	11.992	4.894	+	VPS13D	ENSG00000048707.15	CDS
chr1	19150594	19150609	47.794	4.893	-	UBR4	ENSG00000127481.15	CDS
chr1	19121222	19121229	33.233	4.892	-	UBR4	ENSG00000127481.15	CDS
chr1	19138075	19138090	33.894	4.886	-	UBR4	ENSG00000127481.15	CDS
chr1	19128238	19128284	41.615	4.885	-	UBR4	ENSG00000127481.15	CDS
chr1	19105795	19105809	30.97	4.88	-	UBR4	ENSG00000127481.15	CDS
chr1	19155561	19155589	43.567	4.875	-	UBR4	ENSG00000127481.15	CDS
chr1	19156905	19156917	26.877	4.874	-	UBR4	ENSG00000127481.15	CDS
chr1	19129048	19129069	35.328	4.873	-	UBR4	ENSG00000127481.15	CDS
chr1	19161854	19161865	50.034	4.86	-	UBR4	ENSG00000127481.15	CDS
chr1	39361437	39361516	19.928	4.859	+	MACF1	ENSG00000127603.32	CDS
chr1	39448592	39448656	27.411	4.852	+	MACF1	ENSG00000127603.32	CDS
chr1	19088854	19088867	46.01	4.849	-	UBR4	ENSG00000127481.15	CDS
chr1	19086738	19086793	40.66	4.846	-	UBR4	ENSG00000127481.15	CDS
chr1	52238881	52238953	6.809	4.841	+	ZFYVE9	ENSG00000157077.16	CDS
chr1	19162419	19162423	46.184	4.827	-	UBR4	ENSG00000127481.15	CDS
chr1	15930466	15930492	6.593	4.816	+	SPEN	ENSG00000065526.12	CDS
chr1	39387357	39387496	34.783	4.814	+	MACF1	ENSG00000127603.32	CDS
chr1	214642546	214642567	17.248	4.81	+	CENPF	ENSG00000117724.14	CDS
chr1	19155532	19155556	46.958	4.806	-	UBR4	ENSG00000127481.15	CDS
chr1	62633497	62633524	9.27	4.8	-	DOCK7	ENSG00000116641.18	CDS
chr1	19148051	19148071	40.541	4.799	-	UBR4	ENSG00000127481.15	CDS
chr1	19117874	19117907	45.584	4.799	-	UBR4	ENSG00000127481.15	CDS
chr1	19121229	19121238	39.361	4.798	-	UBR4	ENSG00000127481.15	CDS
chr1	19152382	19152435	70.107	4.798	-	UBR4	ENSG00000127481.15	CDS
chr1	19104105	19104110	30.257	4.796	-	UBR4	ENSG00000127481.15	CDS
chr1	19113737	19113757	25.743	4.783	-	UBR4	ENSG00000127481.15	CDS
chr1	19120315	19120348	33.86	4.781	-	UBR4	ENSG00000127481.15	CDS
chr1	39372495	39372522	10.656	4.78	+	MACF1	ENSG00000127603.32	CDS
chr1	19119558	19119588	30.97	4.779	-	UBR4	ENSG00000127481.15	CDS
chr1	19146827	19146842	36.337	4.773	-	UBR4	ENSG00000127481.15	CDS
chr1	19164370	19164427	41.615	4.773	-	UBR4	ENSG00000127481.15	CDS
chr1	19172952	19172966	46.832	4.754	-	UBR4	ENSG00000127481.15	CDS
chr1	19161144	19161146	37.02	4.744	-	UBR4	ENSG00000127481.15	CDS
chr1	39315522	39315559	9.535	4.744	+	MACF1	ENSG00000127603.32	CDS
chr1	19115531	19115542	25.13	4.743	-	UBR4	ENSG00000127481.15	CDS
chr1	19115547	19115560	26.416	4.734	-	UBR4	ENSG00000127481.15	CDS
chr1	214645364	214645396	23.755	4.733	+	CENPF	ENSG00000117724.14	CDS
chr1	12283294	12283369	20.017	4.732	+	VPS13D	ENSG00000048707.15	CDS
chr1	19129022	19129048	38.234	4.732	-	UBR4	ENSG00000127481.15	CDS
chr1	19088892	19088939	42.079	4.729	-	UBR4	ENSG00000127481.15	CDS
chr1	39442813	39442854	12.009	4.726	+	MACF1	ENSG00000127603.32	CDS
chr1	39385470	39385520	13.296	4.723	+	MACF1	ENSG00000127603.32	CDS
chr1	19124558	19124577	35.487	4.722	-	UBR4	ENSG00000127481.15	CDS
chr1	39322935	39323008	14.917	4.718	+	MACF1	ENSG00000127603.32	CDS
chr1	19117861	19117874	33.115	4.715	-	UBR4	ENSG00000127481.15	CDS
chr1	12293521	12293579	12.117	4.714	+	VPS13D	ENSG00000048707.15	CDS
chr1	19106576	19106591	28.374	4.714	-	UBR4	ENSG00000127481.15	CDS
chr1	19118927	19118934	32.045	4.713	-	UBR4	ENSG00000127481.15	CDS
chr1	19124610	19124631	33.174	4.707	-	UBR4	ENSG00000127481.15	CDS
chr1	19161014	19161027	31.652	4.699	-	UBR4	ENSG00000127481.15	CDS
chr1	12342907	12342928	5.854	4.696	+	VPS13D	ENSG00000048707.15	CDS
chr1	19148071	19148089	37.582	4.696	-	UBR4	ENSG00000127481.15	CDS
chr1	19113727	19113737	25.095	4.694	-	UBR4	ENSG00000127481.15	CDS
chr1	19141472	19141497	48.636	4.689	-	UBR4	ENSG00000127481.15	CDS
chr1	19122846	19122853	35.199	4.681	-	UBR4	ENSG00000127481.15	CDS
chr1	39361424	39361437	14.775	4.681	+	MACF1	ENSG00000127603.32	CDS
chr1	39382052	39382104	11.393	4.678	+	MACF1	ENSG00000127603.32	CDS
chr1	15929164	15929188	8.148	4.677	+	SPEN	ENSG00000065526.12	CDS
chr1	39433113	39433135	19.47	4.677	+	MACF1	ENSG00000127603.32	CDS
chr1	19115523	19115531	33.564	4.671	-	UBR4	ENSG00000127481.15	CDS
chr1	19105763	19105771	26.238	4.67	-	UBR4	ENSG00000127481.15	CDS
chr1	39430031	39430068	14.527	4.67	+	MACF1	ENSG00000127603.32	CDS
chr1	62494339	62494397	12.128	4.668	-	DOCK7	ENSG00000116641.18	CDS
chr1	39422429	39422440	19.789	4.662	+	MACF1	ENSG00000127603.32	CDS
chr1	15929314	15929344	7.604	4.657	+	SPEN	ENSG00000065526.12	CDS
chr1	19153794	19153805	32.161	4.654	-	UBR4	ENSG00000127481.15	CDS
chr1	19139099	19139111	27.514	4.653	-	UBR4	ENSG00000127481.15	CDS
chr1	39448757	39448763	7.23	4.651	+	MACF1	ENSG00000127603.32	CDS
chr1	19114883	19114900	40.132	4.646	-	UBR4	ENSG00000127481.15	CDS
chr1	55069015	55069068	8.744	4.646	-	USP24	ENSG00000162402.14	CDS
chr1	19186542	19186569	41.21	4.643	-	UBR4	ENSG00000127481.15	CDS
chr1	19145900	19145933	38.719	4.643	-	UBR4	ENSG00000127481.15	CDS
chr1	19141655	19141658	22.955	4.642	-	UBR4	ENSG00000127481.15	CDS
chr1	19093419	19093430	34.588	4.641	-	UBR4	ENSG00000127481.15	CDS
chr1	15932311	15932360	11.58	4.639	+	SPEN	ENSG00000065526.12	CDS
chr1	19100532	19100549	30.823	4.636	-	UBR4	ENSG00000127481.15	CDS
chr1	219987274	219987285	20.756	4.634	-	EPRS1	ENSG00000136628.18	CDS
chr1	39361359	39361390	14.37	4.634	+	MACF1	ENSG00000127603.32	CDS
chr1	55098477	55098536	14.107	4.631	-	USP24	ENSG00000162402.14	CDS
chr1	19155071	19155075	30.347	4.63	-	UBR4	ENSG00000127481.15	CDS
chr1	39442243	39442262	27.54	4.626	+	MACF1	ENSG00000127603.32	CDS
chr1	39324227	39324252	12.261	4.623	+	MACF1	ENSG00000127603.32	CDS
chr1	19124577	19124595	31.981	4.619	-	UBR4	ENSG00000127481.15	CDS
chr1	19115442	19115455	27.264	4.619	-	UBR4	ENSG00000127481.15	CDS
chr1	19161008	19161014	25.249	4.617	-	UBR4	ENSG00000127481.15	CDS
chr1	19124540	19124542	27.7	4.613	-	UBR4	ENSG00000127481.15	CDS
chr1	39388552	39388595	11.812	4.611	+	MACF1	ENSG00000127603.32	CDS
chr1	19124542	19124558	37.153	4.61	-	UBR4	ENSG00000127481.15	CDS
chr1	19143981	19144006	55.329	4.61	-	UBR4	ENSG00000127481.15	CDS
chr1	20817407	20817442	13.941	4.608	-	EIF4G3	ENSG00000075151.24	CDS
chr1	19126591	19126597	40.082	4.606	-	UBR4	ENSG00000127481.15	CDS
chr1	19121196	19121222	32.838	4.603	-	UBR4	ENSG00000127481.15	CDS
chr1	39433135	39433150	12.492	4.599	+	MACF1	ENSG00000127603.32	CDS
chr1	19139111	19139147	36.774	4.597	-	UBR4	ENSG00000127481.15	CDS
chr1	19122832	19122846	34.351	4.595	-	UBR4	ENSG00000127481.15	CDS
chr1	19138119	19138160	36.366	4.591	-	UBR4	ENSG00000127481.15	CDS
chr1	19161893	19161897	27.283	4.59	-	UBR4	ENSG00000127481.15	CDS
chr1	39441002	39441038	11.149	4.59	+	MACF1	ENSG00000127603.32	CDS
chr1	62475754	62475833	15.125	4.586	-	DOCK7	ENSG00000116641.18	CDS
chr1	19121972	19121985	25.526	4.583	-	UBR4	ENSG00000127481.15	CDS
chr1	19150682	19150692	34.083	4.582	-	UBR4	ENSG00000127481.15	CDS
chr1	19121996	19122009	24.656	4.581	-	UBR4	ENSG00000127481.15	CDS
chr1	19118934	19118952	36.084	4.579	-	UBR4	ENSG00000127481.15	CDS
chr1	19141497	19141524	37.112	4.579	-	UBR4	ENSG00000127481.15	CDS
chr1	19126575	19126584	28.315	4.578	-	UBR4	ENSG00000127481.15	CDS
chr1	39442211	39442225	23.194	4.571	+	MACF1	ENSG00000127603.32	CDS
chr1	19161126	19161144	28.592	4.57	-	UBR4	ENSG00000127481.15	CDS
chr1	160294767	160294812	16.67	4.57	-	COPA	ENSG00000122218.17	CDS
chr1	19193465	19193472	25.348	4.564	-	UBR4	ENSG00000127481.15	CDS
chr1	19155521	19155532	49.217	4.564	-	UBR4	ENSG00000127481.15	CDS
chr1	39292804	39292830	9.083	4.562	+	MACF1	ENSG00000127603.32	CDS
chr1	19122854	19122876	35.304	4.551	-	UBR4	ENSG00000127481.15	CDS
chr1	19153843	19153872	35.846	4.551	-	UBR4	ENSG00000127481.15	CDS
chr1	19177683	19177687	25.663	4.548	-	UBR4	ENSG00000127481.15	CDS
chr1	55096499	55096572	22.945	4.547	-	USP24	ENSG00000162402.14	CDS
chr1	39442540	39442561	11.39	4.547	+	MACF1	ENSG00000127603.32	CDS
chr1	19100519	19100528	27.487	4.546	-	UBR4	ENSG00000127481.15	CDS
chr1	19105751	19105763	23.745	4.545	-	UBR4	ENSG00000127481.15	CDS
chr1	19114816	19114858	67.577	4.541	-	UBR4	ENSG00000127481.15	CDS
chr1	19156770	19156832	50.224	4.538	-	UBR4	ENSG00000127481.15	CDS
chr1	19151650	19151665	36.778	4.536	-	UBR4	ENSG00000127481.15	CDS
chr1	39385600	39385657	21.85	4.535	+	MACF1	ENSG00000127603.32	CDS
chr1	19144788	19144794	21.674	4.533	-	UBR4	ENSG00000127481.15	CDS
chr1	19144073	19144088	26.392	4.531	-	UBR4	ENSG00000127481.15	CDS
chr1	39437863	39437895	15.206	4.531	+	MACF1	ENSG00000127603.32	CDS
chr1	19119556	19119558	22.703	4.529	-	UBR4	ENSG00000127481.15	CDS
chr1	214644842	214644880	14.4	4.525	+	CENPF	ENSG00000117724.14	CDS
chr1	39353108	39353150	16.269	4.524	+	MACF1	ENSG00000127603.32	CDS
chr1	19161711	19161736	35.002	4.516	-	UBR4	ENSG00000127481.15	CDS
chr1	19127698	19127733	34.489	4.516	-	UBR4	ENSG00000127481.15	CDS
chr1	19146852	19146859	36.408	4.514	-	UBR4	ENSG00000127481.15	CDS
chr1	19114067	19114070	26.57	4.514	-	UBR4	ENSG00000127481.15	CDS
chr1	19155440	19155443	29.74	4.513	-	UBR4	ENSG00000127481.15	CDS
chr1	19146842	19146852	40.391	4.513	-	UBR4	ENSG00000127481.15	CDS
chr1	19117846	19117852	24.25	4.513	-	UBR4	ENSG00000127481.15	CDS
chr1	39439273	39439295	11.175	4.512	+	MACF1	ENSG00000127603.32	CDS
chr1	19150692	19150729	37.108	4.511	-	UBR4	ENSG00000127481.15	CDS
chr1	19122946	19122961	41.823	4.51	-	UBR4	ENSG00000127481.15	CDS
chr1	19146825	19146827	27.781	4.509	-	UBR4	ENSG00000127481.15	CDS
chr1	39442561	39442567	11.552	4.507	+	MACF1	ENSG00000127603.32	CDS
chr1	19117852	19117861	30.999	4.506	-	UBR4	ENSG00000127481.15	CDS
chr1	39379320	39379372	12.378	4.503	+	MACF1	ENSG00000127603.32	CDS
chr1	236565927	236565946	14.181	4.503	-	HEATR1	ENSG00000119285.11	CDS
chr1	39448049	39448109	24.305	4.498	+	MACF1	ENSG00000127603.32	CDS
chr1	19121242	19121295	52.159	4.498	-	UBR4	ENSG00000127481.15	CDS
chr1	19144787	19144788	20.516	4.495	-	UBR4	ENSG00000127481.15	CDS
chr1	214645396	214645454	20.679	4.494	+	CENPF	ENSG00000117724.14	CDS
chr1	19161027	19161040	37.489	4.494	-	UBR4	ENSG00000127481.15	CDS
chr1	19155043	19155071	34.505	4.493	-	UBR4	ENSG00000127481.15	CDS
chr1	39360904	39361000	29.833	4.493	+	MACF1	ENSG00000127603.32	CDS
chr1	236558402	236558413	10.538	4.492	-	HEATR1	ENSG00000119285.11	CDS
chr1	15929084	15929164	15.663	4.492	+	SPEN	ENSG00000065526.12	CDS
chr1	19126561	19126575	24.576	4.492	-	UBR4	ENSG00000127481.15	CDS
chr1	39350857	39350921	21.762	4.492	+	MACF1	ENSG00000127603.32	CDS
chr1	15928357	15928428	16.626	4.491	+	SPEN	ENSG00000065526.12	CDS
chr1	19167026	19167049	28.303	4.49	-	UBR4	ENSG00000127481.15	CDS
chr1	39439461	39439501	15.712	4.487	+	MACF1	ENSG00000127603.32	CDS
chr1	19097206	19097221	56.528	4.481	-	UBR4	ENSG00000127481.15	CDS
chr1	19119698	19119701	26.078	4.481	-	UBR4	ENSG00000127481.15	CDS
chr1	12322574	12322614	11.677	4.481	+	VPS13D	ENSG00000048707.15	CDS
chr1	12373750	12373784	7.145	4.477	+	VPS13D	ENSG00000048707.15	CDS
chr1	19163790	19163804	37.93	4.474	-	UBR4	ENSG00000127481.15	CDS
chr1	19124596	19124608	29.008	4.472	-	UBR4	ENSG00000127481.15	CDS
chr1	19172901	19172952	56.104	4.469	-	UBR4	ENSG00000127481.15	CDS
chr1	19104110	19104138	42.098	4.464	-	UBR4	ENSG00000127481.15	CDS
chr1	39387882	39387990	28.59	4.462	+	MACF1	ENSG00000127603.32	CDS
chr1	19163774	19163790	30.673	4.46	-	UBR4	ENSG00000127481.15	CDS
chr1	19128977	19129020	40.524	4.459	-	UBR4	ENSG00000127481.15	CDS
chr1	19155443	19155454	33.801	4.457	-	UBR4	ENSG00000127481.15	CDS
chr1	19112598	19112612	30.779	4.457	-	UBR4	ENSG00000127481.15	CDS
chr1	19161588	19161635	40.26	4.456	-	UBR4	ENSG00000127481.15	CDS
chr1	19097192	19097206	54.722	4.455	-	UBR4	ENSG00000127481.15	CDS
chr1	19126597	19126618	56.718	4.455	-	UBR4	ENSG00000127481.15	CDS
chr1	19121986	19121996	25.035	4.455	-	UBR4	ENSG00000127481.15	CDS
chr1	19144006	19144022	52.691	4.454	-	UBR4	ENSG00000127481.15	CDS
chr1	19117237	19117268	46.236	4.454	-	UBR4	ENSG00000127481.15	CDS
chr1	19146912	19146925	26.535	4.453	-	UBR4	ENSG00000127481.15	CDS
chr1	19113957	19113981	33.226	4.453	-	UBR4	ENSG00000127481.15	CDS
chr1	19155599	19155632	48.42	4.452	-	UBR4	ENSG00000127481.15	CDS
chr1	19114049	19114067	33.846	4.451	-	UBR4	ENSG00000127481.15	CDS
chr1	155347880	155347897	5.277	4.448	-	ASH1L	ENSG00000116539.14	CDS
chr1	39350921	39350951	11.62	4.447	+	MACF1	ENSG00000127603.32	CDS
chr1	19152317	19152338	42.315	4.442	-	UBR4	ENSG00000127481.15	CDS
chr1	39447829	39447870	26.312	4.441	+	MACF1	ENSG00000127603.32	CDS
chr1	39433060	39433106	16.439	4.441	+	MACF1	ENSG00000127603.32	CDS
chr1	20807338	20807378	8.729	4.441	-	EIF4G3	ENSG00000075151.24	CDS
chr1	39422807	39422830	20.341	4.438	+	MACF1	ENSG00000127603.32	CDS
chr1	19151855	19151859	30.208	4.436	-	UBR4	ENSG00000127481.15	CDS
chr1	39430701	39430777	24.392	4.436	+	MACF1	ENSG00000127603.32	CDS
chr1	19114812	19114816	32.897	4.435	-	UBR4	ENSG00000127481.15	CDS
chr1	19151642	19151650	30.957	4.432	-	UBR4	ENSG00000127481.15	CDS
chr1	39439436	39439461	14.923	4.431	+	MACF1	ENSG00000127603.32	CDS
chr1	12293684	12293705	10.22	4.431	+	VPS13D	ENSG00000048707.15	CDS
chr1	11231412	11231430	8.729	4.43	-	MTOR	ENSG00000198793.14	CDS
chr1	214644880	214644914	16.938	4.428	+	CENPF	ENSG00000117724.14	CDS
chr1	19168120	19168142	30.525	4.426	-	UBR4	ENSG00000127481.15	CDS
chr1	19114810	19114812	32.66	4.424	-	UBR4	ENSG00000127481.15	CDS
chr1	19126588	19126591	34.571	4.423	-	UBR4	ENSG00000127481.15	CDS
chr1	55097075	55097105	9.847	4.423	-	USP24	ENSG00000162402.14	CDS
chr1	19144058	19144070	31.214	4.423	-	UBR4	ENSG00000127481.15	CDS
chr1	39451146	39451203	20.559	4.42	+	MACF1	ENSG00000127603.32	CDS
chr1	19155589	19155599	33.86	4.42	-	UBR4	ENSG00000127481.15	CDS
chr1	39422441	39422470	25.927	4.42	+	MACF1	ENSG00000127603.32	CDS
chr1	19193472	19193517	54.694	4.416	-	UBR4	ENSG00000127481.15	CDS
chr1	35405030	35405057	10.828	4.415	+	ZMYM4	ENSG00000146463.12	CDS
chr1	19122009	19122011	21.752	4.414	-	UBR4	ENSG00000127481.15	CDS
chr1	12373791	12373813	6.966	4.412	+	VPS13D	ENSG00000048707.15	CDS
chr1	19155504	19155520	53.925	4.407	-	UBR4	ENSG00000127481.15	CDS
chr1	19112558	19112575	67.917	4.405	-	UBR4	ENSG00000127481.15	CDS
chr1	214372709	214372783	7	4.403	-	PTPN14	ENSG00000152104.12	CDS
chr1	19151840	19151855	38.157	4.403	-	UBR4	ENSG00000127481.15	CDS
chr1	19153452	19153476	38.768	4.397	-	UBR4	ENSG00000127481.15	CDS
chr1	39310353	39310404	15.359	4.395	+	MACF1	ENSG00000127603.32	CDS
chr1	19118952	19118957	28.057	4.392	-	UBR4	ENSG00000127481.15	CDS
chr1	19146870	19146894	34.511	4.391	-	UBR4	ENSG00000127481.15	CDS
chr1	19152344	19152362	41.398	4.387	-	UBR4	ENSG00000127481.15	CDS
chr1	19113698	19113727	37.784	4.386	-	UBR4	ENSG00000127481.15	CDS
chr1	62510573	62510650	17.78	4.385	-	DOCK7	ENSG00000116641.18	CDS
chr1	19093387	19093419	38.851	4.384	-	UBR4	ENSG00000127481.15	CDS
chr1	19113981	19114032	48.348	4.384	-	UBR4	ENSG00000127481.15	CDS
chr1	19128296	19128318	36.204	4.381	-	UBR4	ENSG00000127481.15	CDS
chr1	19183816	19183829	25.51	4.381	-	UBR4	ENSG00000127481.15	CDS
chr1	19114902	19114924	31.474	4.378	-	UBR4	ENSG00000127481.15	CDS
chr1	19146859	19146870	29.964	4.377	-	UBR4	ENSG00000127481.15	CDS
chr1	19117907	19117910	26.699	4.376	-	UBR4	ENSG00000127481.15	CDS
chr1	19164848	19164850	22.465	4.375	-	UBR4	ENSG00000127481.15	CDS
chr1	19153767	19153794	42.984	4.373	-	UBR4	ENSG00000127481.15	CDS
chr1	19164254	19164257	23.293	4.369	-	UBR4	ENSG00000127481.15	CDS
chr1	39324647	39324687	16.031	4.366	+	MACF1	ENSG00000127603.32	CDS
chr1	19122886	19122920	47.454	4.364	-	UBR4	ENSG00000127481.15	CDS
chr1	19164252	19164254	23.174	4.364	-	UBR4	ENSG00000127481.15	CDS
chr1	19155454	19155470	43.262	4.363	-	UBR4	ENSG00000127481.15	CDS
chr1	39432534	39432582	29.033	4.362	+	MACF1	ENSG00000127603.32	CDS
chr1	19112575	19112598	69.47	4.361	-	UBR4	ENSG00000127481.15	CDS
chr1	39444775	39444837	12.173	4.357	+	MACF1	ENSG00000127603.32	CDS
chr1	52295898	52295937	5.472	4.356	+	ZFYVE9	ENSG00000157077.16	CDS
chr1	19122876	19122886	34.689	4.355	-	UBR4	ENSG00000127481.15	CDS
chr1	19112541	19112558	63.373	4.355	-	UBR4	ENSG00000127481.15	CDS
chr1	19164269	19164320	39.398	4.355	-	UBR4	ENSG00000127481.15	CDS
chr1	19144088	19144091	22.853	4.354	-	UBR4	ENSG00000127481.15	CDS
chr1	19096522	19096528	30.527	4.351	-	UBR4	ENSG00000127481.15	CDS
chr1	19127624	19127698	54.958	4.35	-	UBR4	ENSG00000127481.15	CDS
chr1	39424088	39424121	13.773	4.347	+	MACF1	ENSG00000127603.32	CDS
chr1	39448728	39448757	11.929	4.347	+	MACF1	ENSG00000127603.32	CDS
chr1	214642494	214642546	15.068	4.346	+	CENPF	ENSG00000117724.14	CDS
chr1	62513467	62513499	10.363	4.346	-	DOCK7	ENSG00000116641.18	CDS
chr1	19168142	19168174	34.439	4.346	-	UBR4	ENSG00000127481.15	CDS
chr1	39444660	39444690	16.887	4.345	+	MACF1	ENSG00000127603.32	CDS
chr1	19110783	19110792	36.408	4.344	-	UBR4	ENSG00000127481.15	CDS
chr1	19096647	19096650	26.375	4.344	-	UBR4	ENSG00000127481.15	CDS
chr1	19112524	19112541	59.481	4.343	-	UBR4	ENSG00000127481.15	CDS
chr1	12342901	12342907	4.523	4.341	+	VPS13D	ENSG00000048707.15	CDS
chr1	160340236	160340257	11.992	4.341	-	COPA	ENSG00000122218.17	CDS
chr1	19156894	19156905	26.297	4.34	-	UBR4	ENSG00000127481.15	CDS
chr1	155357371	155357396	7.571	4.339	-	ASH1L	ENSG00000116539.14	CDS
chr1	39387791	39387882	25.95	4.338	+	MACF1	ENSG00000127603.32	CDS
chr1	39441953	39442028	21.491	4.337	+	MACF1	ENSG00000127603.32	CDS
chr1	19145864	19145881	33.682	4.335	-	UBR4	ENSG00000127481.15	CDS
chr1	39437958	39438004	10.828	4.333	+	MACF1	ENSG00000127603.32	CDS
chr1	12261945	12261976	5.731	4.333	+	VPS13D	ENSG00000048707.15	CDS
chr1	19096610	19096632	48.833	4.331	-	UBR4	ENSG00000127481.15	CDS
chr1	19122961	19122969	28.321	4.331	-	UBR4	ENSG00000127481.15	CDS
chr1	19096528	19096551	44.225	4.33	-	UBR4	ENSG00000127481.15	CDS
chr1	19153476	19153502	54.367	4.328	-	UBR4	ENSG00000127481.15	CDS
chr1	19121295	19121309	23.082	4.324	-	UBR4	ENSG00000127481.15	CDS
chr1	19126584	19126588	31.253	4.322	-	UBR4	ENSG00000127481.15	CDS
chr1	39422373	39422429	14.28	4.32	+	MACF1	ENSG00000127603.32	CDS
chr1	19118881	19118893	29.186	4.32	-	UBR4	ENSG00000127481.15	CDS
chr1	19146925	19146936	25.822	4.319	-	UBR4	ENSG00000127481.15	CDS
chr1	19176674	19176701	38.496	4.319	-	UBR4	ENSG00000127481.15	CDS
chr1	19155482	19155504	56.688	4.319	-	UBR4	ENSG00000127481.15	CDS
chr1	12276011	12276034	6.809	4.318	+	VPS13D	ENSG00000048707.15	CDS
chr1	20865224	20865257	11.392	4.318	-	EIF4G3	ENSG00000075151.24	CDS
chr1	19095617	19095648	26.515	4.317	-	UBR4	ENSG00000127481.15	CDS
chr1	19119636	19119640	25.451	4.316	-	UBR4	ENSG00000127481.15	CDS
chr1	19114858	19114883	55.013	4.315	-	UBR4	ENSG00000127481.15	CDS
chr1	236565971	236565987	10.643	4.314	-	HEATR1	ENSG00000119285.11	CDS
chr1	19104202	19104211	30.584	4.313	-	UBR4	ENSG00000127481.15	CDS
chr1	19115464	19115478	43.634	4.313	-	UBR4	ENSG00000127481.15	CDS
chr1	19160224	19160241	48.66	4.313	-	UBR4	ENSG00000127481.15	CDS
chr1	19168108	19168120	27.581	4.311	-	UBR4	ENSG00000127481.15	CDS
chr1	62539791	62539831	15.478	4.31	-	DOCK7	ENSG00000116641.18	CDS
chr1	19146894	19146912	31.155	4.309	-	UBR4	ENSG00000127481.15	CDS
chr1	19152338	19152344	37.979	4.308	-	UBR4	ENSG00000127481.15	CDS
chr1	19155470	19155482	40.201	4.306	-	UBR4	ENSG00000127481.15	CDS
chr1	11212339	11212433	11.569	4.304	-	MTOR	ENSG00000198793.14	CDS
chr1	19154936	19155006	52.146	4.303	-	UBR4	ENSG00000127481.15	CDS
chr1	19115478	19115515	55.288	4.301	-	UBR4	ENSG00000127481.15	CDS
chr1	19145813	19145864	53.835	4.299	-	UBR4	ENSG00000127481.15	CDS
chr1	19150780	19150788	23.678	4.299	-	UBR4	ENSG00000127481.15	CDS
chr1	19099598	19099618	24.325	4.299	-	UBR4	ENSG00000127481.15	CDS
chr1	19117347	19117371	34.785	4.296	-	UBR4	ENSG00000127481.15	CDS
chr1	19120179	19120198	36.156	4.293	-	UBR4	ENSG00000127481.15	CDS
chr1	39429241	39429254	9.973	4.292	+	MACF1	ENSG00000127603.32	CDS
chr1	19114032	19114049	38.965	4.291	-	UBR4	ENSG00000127481.15	CDS
chr1	15937504	15937547	18.948	4.289	+	SPEN	ENSG00000065526.12	CDS
chr1	39105521	39105645	11.905	4.288	+	MACF1	ENSG00000127603.32	CDS
chr1	39372479	39372495	9.878	4.287	+	MACF1	ENSG00000127603.32	CDS
chr1	19161040	19161084	45.506	4.284	-	UBR4	ENSG00000127481.15	CDS
chr1	19096551	19096582	58.928	4.284	-	UBR4	ENSG00000127481.15	CDS
chr1	12383075	12383112	8.913	4.284	+	VPS13D	ENSG00000048707.15	CDS
chr1	19096632	19096647	33.566	4.281	-	UBR4	ENSG00000127481.15	CDS
chr1	12342899	12342901	4.335	4.281	+	VPS13D	ENSG00000048707.15	CDS
chr1	39360792	39360809	9.252	4.28	+	MACF1	ENSG00000127603.32	CDS
chr1	39379372	39379444	10.438	4.28	+	MACF1	ENSG00000127603.32	CDS
chr1	19150788	19150792	22.405	4.277	-	UBR4	ENSG00000127481.15	CDS
chr1	19122941	19122946	37.363	4.277	-	UBR4	ENSG00000127481.15	CDS
chr1	19106591	19106607	33.448	4.272	-	UBR4	ENSG00000127481.15	CDS
chr1	15929592	15929626	10.625	4.271	+	SPEN	ENSG00000065526.12	CDS
chr1	19081533	19081549	27.191	4.271	-	UBR4	ENSG00000127481.15	CDS
chr1	12275892	12275952	8.726	4.271	+	VPS13D	ENSG00000048707.15	CDS
chr1	236558378	236558387	15.593	4.27	-	HEATR1	ENSG00000119285.11	CDS
chr1	39437786	39437863	24.396	4.27	+	MACF1	ENSG00000127603.32	CDS
chr1	39433047	39433060	6.276	4.27	+	MACF1	ENSG00000127603.32	CDS
chr1	39461923	39461948	12.489	4.268	+	MACF1	ENSG00000127603.32	CDS
chr1	19177687	19177737	37.683	4.268	-	UBR4	ENSG00000127481.15	CDS
chr1	39439295	39439348	12.881	4.265	+	MACF1	ENSG00000127603.32	CDS
chr1	39324192	39324227	9.72	4.264	+	MACF1	ENSG00000127603.32	CDS
chr1	19096582	19096598	49.955	4.262	-	UBR4	ENSG00000127481.15	CDS
chr1	39316474	39316528	13.995	4.262	+	MACF1	ENSG00000127603.32	CDS
chr1	19144794	19144811	25.754	4.261	-	UBR4	ENSG00000127481.15	CDS
chr1	19160167	19160224	70.138	4.259	-	UBR4	ENSG00000127481.15	CDS
chr1	214645454	214645471	19.969	4.255	+	CENPF	ENSG00000117724.14	CDS
chr1	19100421	19100425	24.975	4.255	-	UBR4	ENSG00000127481.15	CDS
chr1	19115455	19115464	34.275	4.254	-	UBR4	ENSG00000127481.15	CDS
chr1	15928816	15928865	10.986	4.253	+	SPEN	ENSG00000065526.12	CDS
chr1	12456011	12456081	10.437	4.251	+	VPS13D	ENSG00000048707.15	CDS
chr1	39434413	39434418	10.983	4.251	+	MACF1	ENSG00000127603.32	CDS
chr1	19110765	19110783	36.068	4.247	-	UBR4	ENSG00000127481.15	CDS
chr1	19074824	19074861	33.957	4.247	-	UBR4	ENSG00000127481.15	CDS
chr1	19121341	19121350	30.023	4.244	-	UBR4	ENSG00000127481.15	CDS
chr1	39451203	39451210	6.305	4.243	+	MACF1	ENSG00000127603.32	CDS
chr1	62513808	62513856	12.954	4.243	-	DOCK7	ENSG00000116641.18	CDS
chr1	19122969	19123004	38.778	4.241	-	UBR4	ENSG00000127481.15	CDS
chr1	39300212	39300219	10.1	4.24	+	MACF1	ENSG00000127603.32	CDS
chr1	200849277	200849347	11.653	4.239	+	CAMSAP2	ENSG00000118200.15	CDS
chr1	39385433	39385470	17.723	4.237	+	MACF1	ENSG00000127603.32	CDS
chr1	39295044	39295084	15.847	4.237	+	MACF1	ENSG00000127603.32	CDS
chr1	19167201	19167230	29.405	4.237	-	UBR4	ENSG00000127481.15	CDS
chr1	19119640	19119650	29.918	4.236	-	UBR4	ENSG00000127481.15	CDS
chr1	19210202	19210234	29.197	4.235	-	UBR4	ENSG00000127481.15	CDS
chr1	236566648	236566681	14.592	4.234	-	HEATR1	ENSG00000119285.11	CDS
chr1	19115515	19115521	40.937	4.234	-	UBR4	ENSG00000127481.15	CDS
chr1	39324643	39324647	12.305	4.232	+	MACF1	ENSG00000127603.32	CDS
chr1	39388425	39388508	17.377	4.232	+	MACF1	ENSG00000127603.32	CDS
chr1	39452225	39452327	15.142	4.232	+	MACF1	ENSG00000127603.32	CDS
chr1	19093430	19093457	37.953	4.231	-	UBR4	ENSG00000127481.15	CDS
chr1	19152312	19152317	33.424	4.23	-	UBR4	ENSG00000127481.15	CDS
chr1	15937439	15937503	15.832	4.228	+	SPEN	ENSG00000065526.12	CDS
chr1	39388272	39388375	15.23	4.226	+	MACF1	ENSG00000127603.32	CDS
chr1	155370777	155370897	19.365	4.225	-	ASH1L	ENSG00000116539.14	CDS
chr1	180014216	180014323	13.262	4.225	+	CEP350	ENSG00000135837.16	CDS
chr1	12311455	12311514	7.791	4.224	+	VPS13D	ENSG00000048707.15	CDS
chr1	10297186	10297215	9.252	4.224	+	KIF1B	ENSG00000054523.20	CDS
chr1	155357316	155357371	9.88	4.223	-	ASH1L	ENSG00000116539.14	CDS
chr1	12386192	12386298	20.809	4.218	+	VPS13D	ENSG00000048707.15	CDS
chr1	15931115	15931152	10.22	4.218	+	SPEN	ENSG00000065526.12	CDS
chr1	19104190	19104202	29.853	4.216	-	UBR4	ENSG00000127481.15	CDS
chr1	19126558	19126561	23.745	4.214	-	UBR4	ENSG00000127481.15	CDS
chr1	12400212	12400289	10.872	4.213	+	VPS13D	ENSG00000048707.15	CDS
chr1	227034749	227034793	7.779	4.209	-	CDC42BPA	ENSG00000143776.20	CDS
chr1	39442150	39442211	15.289	4.209	+	MACF1	ENSG00000127603.32	CDS
chr1	201783730	201783848	8.7	4.208	+	NAV1	ENSG00000134369.16	CDS
chr1	19118893	19118905	33.004	4.207	-	UBR4	ENSG00000127481.15	CDS
chr1	19104177	19104190	36.012	4.206	-	UBR4	ENSG00000127481.15	CDS
chr1	19084626	19084647	28.3	4.205	-	UBR4	ENSG00000127481.15	CDS
chr1	15931267	15931313	9.925	4.205	+	SPEN	ENSG00000065526.12	CDS
chr1	155341985	155342034	7.139	4.205	-	ASH1L	ENSG00000116539.14	CDS
chr1	19128284	19128296	30.74	4.204	-	UBR4	ENSG00000127481.15	CDS
chr1	19096598	19096610	44.112	4.204	-	UBR4	ENSG00000127481.15	CDS
chr1	19153872	19153893	33.004	4.202	-	UBR4	ENSG00000127481.15	CDS
chr1	39324252	39324305	17.99	4.201	+	MACF1	ENSG00000127603.32	CDS
chr1	19120198	19120216	41.958	4.2	-	UBR4	ENSG00000127481.15	CDS
chr1	19173285	19173302	30.291	4.199	-	UBR4	ENSG00000127481.15	CDS
chr1	39424154	39424194	12.876	4.198	+	MACF1	ENSG00000127603.32	CDS
chr1	12277812	12277872	10.778	4.198	+	VPS13D	ENSG00000048707.15	CDS
chr1	12260728	12260788	7.417	4.195	+	VPS13D	ENSG00000048707.15	CDS
chr1	39435559	39435582	11.334	4.194	+	MACF1	ENSG00000127603.32	CDS
chr1	39385657	39385703	18.536	4.192	+	MACF1	ENSG00000127603.32	CDS
chr1	39435685	39435698	18.656	4.192	+	MACF1	ENSG00000127603.32	CDS
chr1	39310933	39310969	11.165	4.191	+	MACF1	ENSG00000127603.32	CDS
chr1	155338152	155338188	5.55	4.189	-	ASH1L	ENSG00000116539.14	CDS
chr1	12276214	12276243	8.706	4.188	+	VPS13D	ENSG00000048707.15	CDS
chr1	19173551	19173560	25.389	4.188	-	UBR4	ENSG00000127481.15	CDS
chr1	39427454	39427516	10.728	4.188	+	MACF1	ENSG00000127603.32	CDS
chr1	214645812	214645853	19.76	4.188	+	CENPF	ENSG00000117724.14	CDS
chr1	11231430	11231434	6.967	4.187	-	MTOR	ENSG00000198793.14	CDS
chr1	246849854	246849879	8.895	4.187	-	AHCTF1	ENSG00000153207.16	CDS
chr1	19121377	19121416	39.021	4.186	-	UBR4	ENSG00000127481.15	CDS
chr1	19117333	19117347	28.884	4.186	-	UBR4	ENSG00000127481.15	CDS
chr1	19112725	19112738	33.657	4.185	-	UBR4	ENSG00000127481.15	CDS
chr1	236569020	236569046	16.336	4.185	-	HEATR1	ENSG00000119285.11	CDS
chr1	39370028	39370135	17.904	4.183	+	MACF1	ENSG00000127603.32	CDS
chr1	15928889	15928951	13.452	4.183	+	SPEN	ENSG00000065526.12	CDS
chr1	11115443	11115463	6.78	4.183	-	MTOR	ENSG00000198793.14	CDS
chr1	19123057	19123060	33.463	4.183	-	UBR4	ENSG00000127481.15	CDS
chr1	19172869	19172893	34.039	4.181	-	UBR4	ENSG00000127481.15	CDS
chr1	19144830	19144849	38.058	4.181	-	UBR4	ENSG00000127481.15	CDS
chr1	19164257	19164269	25.92	4.181	-	UBR4	ENSG00000127481.15	CDS
chr1	19151665	19151681	35.19	4.18	-	UBR4	ENSG00000127481.15	CDS
chr1	19110741	19110765	33.149	4.18	-	UBR4	ENSG00000127481.15	CDS
chr1	19126618	19126652	58.397	4.179	-	UBR4	ENSG00000127481.15	CDS
chr1	19081549	19081570	31.055	4.179	-	UBR4	ENSG00000127481.15	CDS
chr1	19123036	19123057	39.577	4.178	-	UBR4	ENSG00000127481.15	CDS
chr1	12335707	12335776	10.963	4.178	+	VPS13D	ENSG00000048707.15	CDS
chr1	214645941	214645967	16.355	4.177	+	CENPF	ENSG00000117724.14	CDS
chr1	39422727	39422757	14.181	4.177	+	MACF1	ENSG00000127603.32	CDS
chr1	39461948	39461974	13.594	4.177	+	MACF1	ENSG00000127603.32	CDS
chr1	19144875	19144902	41.787	4.177	-	UBR4	ENSG00000127481.15	CDS
chr1	39442427	39442495	22.417	4.177	+	MACF1	ENSG00000127603.32	CDS
chr1	11127642	11127725	13.436	4.176	-	MTOR	ENSG00000198793.14	CDS
chr1	19117220	19117237	30.229	4.176	-	UBR4	ENSG00000127481.15	CDS
chr1	39458486	39458490	13.611	4.175	+	MACF1	ENSG00000127603.32	CDS
chr1	39293491	39293524	17.54	4.175	+	MACF1	ENSG00000127603.32	CDS
chr1	62528281	62528308	7.964	4.175	-	DOCK7	ENSG00000116641.18	CDS
chr1	39382019	39382052	10.406	4.172	+	MACF1	ENSG00000127603.32	CDS
chr1	19144022	19144058	48.172	4.171	-	UBR4	ENSG00000127481.15	CDS
chr1	19106620	19106657	35.731	4.169	-	UBR4	ENSG00000127481.15	CDS
chr1	229636520	229636582	6.967	4.168	+	URB2	ENSG00000135763.10	CDS
chr1	12356490	12356513	8.14	4.166	+	VPS13D	ENSG00000048707.15	CDS
chr1	19151681	19151691	37.013	4.165	-	UBR4	ENSG00000127481.15	CDS
chr1	15929626	15929660	9.27	4.165	+	SPEN	ENSG00000065526.12	CDS
chr1	19081570	19081573	26.989	4.165	-	UBR4	ENSG00000127481.15	CDS
chr1	19177617	19177634	23.033	4.164	-	UBR4	ENSG00000127481.15	CDS
chr1	19112789	19112809	33.856	4.162	-	UBR4	ENSG00000127481.15	CDS
chr1	19110104	19110114	30.141	4.162	-	UBR4	ENSG00000127481.15	CDS
chr1	155395510	155395531	6.405	4.161	-	ASH1L	ENSG00000116539.14	CDS
chr1	19122920	19122941	35.684	4.16	-	UBR4	ENSG00000127481.15	CDS
chr1	19104148	19104177	41.486	4.16	-	UBR4	ENSG00000127481.15	CDS
chr1	62477704	62477765	8.518	4.157	-	DOCK7	ENSG00000116641.18	CDS
chr1	19144849	19144864	37.666	4.155	-	UBR4	ENSG00000127481.15	CDS
chr1	236558387	236558402	15.728	4.152	-	HEATR1	ENSG00000119285.11	CDS
chr1	62631376	62631401	8.536	4.15	-	DOCK7	ENSG00000116641.18	CDS
chr1	39317240	39317336	14.101	4.147	+	MACF1	ENSG00000127603.32	CDS
chr1	19121351	19121360	29.299	4.144	-	UBR4	ENSG00000127481.15	CDS
chr1	171541977	171542018	18.332	4.144	+	PRRC2C	ENSG00000117523.18	CDS
chr1	39287409	39287432	11.047	4.144	+	MACF1	ENSG00000127603.32	CDS
chr1	12293629	12293684	10.907	4.142	+	VPS13D	ENSG00000048707.15	CDS
chr1	39300209	39300212	9.225	4.142	+	MACF1	ENSG00000127603.32	CDS
chr1	19112628	19112643	26.73	4.142	-	UBR4	ENSG00000127481.15	CDS
chr1	39287453	39287476	10.459	4.141	+	MACF1	ENSG00000127603.32	CDS
chr1	39353020	39353039	10.85	4.14	+	MACF1	ENSG00000127603.32	CDS
chr1	19139147	19139169	24.869	4.139	-	UBR4	ENSG00000127481.15	CDS
chr1	12277131	12277188	5.915	4.139	+	VPS13D	ENSG00000048707.15	CDS
chr1	11117006	11117018	5.842	4.139	-	MTOR	ENSG00000198793.14	CDS
chr1	64841523	64841538	8.7	4.138	-	JAK1	ENSG00000162434.14	CDS
chr1	19112827	19112846	39.69	4.138	-	UBR4	ENSG00000127481.15	CDS
chr1	15928630	15928688	12.5	4.137	+	SPEN	ENSG00000065526.12	CDS
chr1	39452741	39452789	15.663	4.137	+	MACF1	ENSG00000127603.32	CDS
chr1	39447766	39447789	11.94	4.135	+	MACF1	ENSG00000127603.32	CDS
chr1	39422830	39422896	20.388	4.135	+	MACF1	ENSG00000127603.32	CDS
chr1	19173538	19173551	35.043	4.135	-	UBR4	ENSG00000127481.15	CDS
chr1	39451097	39451146	13.356	4.133	+	MACF1	ENSG00000127603.32	CDS
chr1	35361706	35361760	9.483	4.133	+	ZMYM4	ENSG00000146463.12	CDS
chr1	214643009	214643061	16.51	4.133	+	CENPF	ENSG00000117724.14	CDS
chr1	39324687	39324706	13.809	4.132	+	MACF1	ENSG00000127603.32	CDS
chr1	19097221	19097262	56.962	4.132	-	UBR4	ENSG00000127481.15	CDS
chr1	19112612	19112628	31.451	4.132	-	UBR4	ENSG00000127481.15	CDS
chr1	15929205	15929269	13.262	4.131	+	SPEN	ENSG00000065526.12	CDS
chr1	39451051	39451097	7.345	4.129	+	MACF1	ENSG00000127603.32	CDS
chr1	19144864	19144875	37.926	4.125	-	UBR4	ENSG00000127481.15	CDS
chr1	39448037	39448049	15.483	4.124	+	MACF1	ENSG00000127603.32	CDS
chr1	155765322	155765465	8.895	4.124	-	GON4L	ENSG00000116580.20	CDS
chr1	39461993	39462038	15.765	4.123	+	MACF1	ENSG00000127603.32	CDS
chr1	12318200	12318228	9.661	4.123	+	VPS13D	ENSG00000048707.15	CDS
chr1	19112809	19112827	33.621	4.123	-	UBR4	ENSG00000127481.15	CDS
chr1	26767994	26767999	6.03	4.122	+	ARID1A	ENSG00000117713.21	CDS
chr1	19076899	19076902	33.996	4.121	-	UBR4	ENSG00000127481.15	CDS
chr1	12304696	12304713	5.021	4.121	+	VPS13D	ENSG00000048707.15	CDS
chr1	11117004	11117006	5.842	4.121	-	MTOR	ENSG00000198793.14	CDS
chr1	12276661	12276710	10.546	4.118	+	VPS13D	ENSG00000048707.15	CDS
chr1	39441085	39441112	12.498	4.116	+	MACF1	ENSG00000127603.32	CDS
chr1	35419587	35419642	12.203	4.109	+	ZMYM4	ENSG00000146463.12	CDS
chr1	19167115	19167130	30.91	4.105	-	UBR4	ENSG00000127481.15	CDS
chr1	39315512	39315522	5.369	4.103	+	MACF1	ENSG00000127603.32	CDS
chr1	64866864	64866928	9.085	4.102	-	JAK1	ENSG00000162434.14	CDS
chr1	19110129	19110145	36.107	4.101	-	UBR4	ENSG00000127481.15	CDS
chr1	39291909	39292002	22.959	4.101	+	MACF1	ENSG00000127603.32	CDS
chr1	11199540	11199606	14.738	4.095	-	MTOR	ENSG00000198793.14	CDS
chr1	12378442	12378476	10.22	4.094	+	VPS13D	ENSG00000048707.15	CDS
chr1	11122078	11122108	12.309	4.091	-	MTOR	ENSG00000198793.14	CDS
chr1	19123004	19123009	23.231	4.09	-	UBR4	ENSG00000127481.15	CDS
chr1	19161635	19161649	25.861	4.089	-	UBR4	ENSG00000127481.15	CDS
chr1	39452711	39452741	12.117	4.089	+	MACF1	ENSG00000127603.32	CDS
chr1	11150153	11150187	9.35	4.089	-	MTOR	ENSG00000198793.14	CDS
chr1	246851192	246851250	11.165	4.088	-	AHCTF1	ENSG00000153207.16	CDS
chr1	236559076	236559103	14.37	4.087	-	HEATR1	ENSG00000119285.11	CDS
chr1	19104138	19104147	27.455	4.087	-	UBR4	ENSG00000127481.15	CDS
chr1	19150729	19150740	26.671	4.086	-	UBR4	ENSG00000127481.15	CDS
chr1	236574673	236574700	15.803	4.084	-	HEATR1	ENSG00000119285.11	CDS
chr1	19110114	19110129	33.093	4.083	-	UBR4	ENSG00000127481.15	CDS
chr1	12276253	12276338	9.876	4.082	+	VPS13D	ENSG00000048707.15	CDS
chr1	15931477	15931508	10.04	4.077	+	SPEN	ENSG00000065526.12	CDS
chr1	180062234	180062245	4.146	4.076	+	CEP350	ENSG00000135837.16	CDS
chr1	39422776	39422807	21.688	4.073	+	MACF1	ENSG00000127603.32	CDS
chr1	214656987	214657038	20.986	4.072	+	CENPF	ENSG00000117724.14	CDS
chr1	62528262	62528280	8.7	4.072	-	DOCK7	ENSG00000116641.18	CDS
chr1	19112643	19112671	31.628	4.069	-	UBR4	ENSG00000127481.15	CDS
chr1	19173440	19173457	27.368	4.068	-	UBR4	ENSG00000127481.15	CDS
chr1	236559826	236559836	12.816	4.068	-	HEATR1	ENSG00000119285.11	CDS
chr1	39293454	39293491	12.881	4.067	+	MACF1	ENSG00000127603.32	CDS
chr1	171566645	171566758	31.159	4.063	+	PRRC2C	ENSG00000117523.18	CDS
chr1	19167183	19167201	28.696	4.063	-	UBR4	ENSG00000127481.15	CDS
chr1	19186619	19186635	39.815	4.063	-	UBR4	ENSG00000127481.15	CDS
chr1	39442759	39442793	15.36	4.062	+	MACF1	ENSG00000127603.32	CDS
chr1	236568995	236569020	9.343	4.062	-	HEATR1	ENSG00000119285.11	CDS
chr1	19168098	19168108	24.444	4.061	-	UBR4	ENSG00000127481.15	CDS
chr1	62510666	62510673	6.405	4.061	-	DOCK7	ENSG00000116641.18	CDS
chr1	39461974	39461993	14.814	4.06	+	MACF1	ENSG00000127603.32	CDS
chr1	19123009	19123024	34.064	4.059	-	UBR4	ENSG00000127481.15	CDS
chr1	19121360	19121377	32.862	4.058	-	UBR4	ENSG00000127481.15	CDS
chr1	31028795	31028806	3.193	4.058	-	PUM1	ENSG00000134644.16	CDS
chr1	39424038	39424088	15.877	4.057	+	MACF1	ENSG00000127603.32	CDS
chr1	39385703	39385739	18.493	4.057	+	MACF1	ENSG00000127603.32	CDS
chr1	19186607	19186613	27.987	4.054	-	UBR4	ENSG00000127481.15	CDS
chr1	19076873	19076899	42.118	4.052	-	UBR4	ENSG00000127481.15	CDS
chr1	19153893	19153909	33.075	4.051	-	UBR4	ENSG00000127481.15	CDS
chr1	15872841	15872877	9.222	4.051	+	SPEN	ENSG00000065526.12	CDS
chr1	19167166	19167183	44.99	4.05	-	UBR4	ENSG00000127481.15	CDS
chr1	19112846	19112863	31.414	4.047	-	UBR4	ENSG00000127481.15	CDS
chr1	155378309	155378379	8.7	4.047	-	ASH1L	ENSG00000116539.14	CDS
chr1	52239268	52239341	9.744	4.045	+	ZFYVE9	ENSG00000157077.16	CDS
chr1	19174344	19174363	25.13	4.045	-	UBR4	ENSG00000127481.15	CDS
chr1	35415680	35415708	10.797	4.045	+	ZMYM4	ENSG00000146463.12	CDS
chr1	19092852	19092868	32.916	4.045	-	UBR4	ENSG00000127481.15	CDS
chr1	55125493	55125526	13.643	4.04	-	USP24	ENSG00000162402.14	CDS
chr1	236569046	236569087	12.009	4.04	-	HEATR1	ENSG00000119285.11	CDS
chr1	19193517	19193529	45.603	4.04	-	UBR4	ENSG00000127481.15	CDS
chr1	19112760	19112789	39.309	4.039	-	UBR4	ENSG00000127481.15	CDS
chr1	39295084	39295111	10.437	4.039	+	MACF1	ENSG00000127603.32	CDS
chr1	39368310	39368314	9.068	4.039	+	MACF1	ENSG00000127603.32	CDS
chr1	19115625	19115634	27.738	4.038	-	UBR4	ENSG00000127481.15	CDS
chr1	11122108	11122122	6.618	4.037	-	MTOR	ENSG00000198793.14	CDS
chr1	180094394	180094455	6.609	4.035	+	CEP350	ENSG00000135837.16	CDS
chr1	19126652	19126655	35.245	4.034	-	UBR4	ENSG00000127481.15	CDS
chr1	180094280	180094325	5.007	4.033	+	CEP350	ENSG00000135837.16	CDS
chr1	19119680	19119698	36.451	4.031	-	UBR4	ENSG00000127481.15	CDS
chr1	15936079	15936120	10.418	4.031	+	SPEN	ENSG00000065526.12	CDS
chr1	202777015	202777088	5.387	4.031	-	KDM5B	ENSG00000117139.18	CDS
chr1	39387749	39387791	20.372	4.031	+	MACF1	ENSG00000127603.32	CDS
chr1	19173560	19173566	25.01	4.03	-	UBR4	ENSG00000127481.15	CDS
chr1	11231388	11231412	8.536	4.03	-	MTOR	ENSG00000198793.14	CDS
chr1	236556177	236556191	16.227	4.03	-	HEATR1	ENSG00000119285.11	CDS
chr1	11128497	11128535	10.418	4.029	-	MTOR	ENSG00000198793.14	CDS
chr1	39379222	39379320	14.189	4.029	+	MACF1	ENSG00000127603.32	CDS
chr1	19167130	19167166	38.071	4.028	-	UBR4	ENSG00000127481.15	CDS
chr1	19145794	19145813	32.148	4.028	-	UBR4	ENSG00000127481.15	CDS
chr1	19076853	19076873	40.406	4.028	-	UBR4	ENSG00000127481.15	CDS
chr1	214646574	214646625	15.032	4.028	+	CENPF	ENSG00000117724.14	CDS
chr1	19144811	19144830	31.745	4.027	-	UBR4	ENSG00000127481.15	CDS
chr1	62528240	62528262	11.175	4.027	-	DOCK7	ENSG00000116641.18	CDS
chr1	39310855	39310933	19.235	4.026	+	MACF1	ENSG00000127603.32	CDS
chr1	39361537	39361644	10.378	4.026	+	MACF1	ENSG00000127603.32	CDS
chr1	12508977	12509025	8.518	4.026	+	VPS13D	ENSG00000048707.15	CDS
chr1	39435698	39435753	14.772	4.026	+	MACF1	ENSG00000127603.32	CDS
chr1	39297644	39297746	23.383	4.021	+	MACF1	ENSG00000127603.32	CDS
chr1	12275971	12275974	6.218	4.02	+	VPS13D	ENSG00000048707.15	CDS
chr1	180094016	180094083	6.639	4.019	+	CEP350	ENSG00000135837.16	CDS
chr1	19148605	19148609	26.219	4.016	-	UBR4	ENSG00000127481.15	CDS
chr1	19173438	19173440	22.853	4.015	-	UBR4	ENSG00000127481.15	CDS
chr1	39284067	39284127	6.159	4.011	+	MACF1	ENSG00000127603.32	CDS
chr1	12341854	12341884	6.262	4.01	+	VPS13D	ENSG00000048707.15	CDS
chr1	19168080	19168098	28.065	4.009	-	UBR4	ENSG00000127481.15	CDS
chr1	19119661	19119677	31.204	4.009	-	UBR4	ENSG00000127481.15	CDS
chr1	19170849	19170858	21.871	4.008	-	UBR4	ENSG00000127481.15	CDS
chr1	11253899	11253919	9.222	4.006	-	MTOR	ENSG00000198793.14	CDS
chr1	39441239	39441325	22.325	4.004	+	MACF1	ENSG00000127603.32	CDS
chr1	229637148	229637223	8.895	4.003	+	URB2	ENSG00000135763.10	CDS
chr1	39360860	39360904	14.748	4	+	MACF1	ENSG00000127603.32	CDS
chr1	19112688	19112725	38.571	4	-	UBR4	ENSG00000127481.15	CDS
chr1	39292765	39292804	8.797	4	+	MACF1	ENSG00000127603.32	CDS
chr1	19186635	19186657	39.16	4	-	UBR4	ENSG00000127481.15	CDS
chr1	236571621	236571628	11.992	3.999	-	HEATR1	ENSG00000119285.11	CDS
chr1	39353005	39353020	8.921	3.998	+	MACF1	ENSG00000127603.32	CDS
chr1	46034796	46034895	11.929	3.997	+	MAST2	ENSG00000086015.23	CDS
chr1	12327690	12327738	4.977	3.997	+	VPS13D	ENSG00000048707.15	CDS
chr1	39387241	39387263	9.485	3.997	+	MACF1	ENSG00000127603.32	CDS
chr1	236576251	236576288	14.937	3.996	-	HEATR1	ENSG00000119285.11	CDS
chr1	19155632	19155649	22.815	3.995	-	UBR4	ENSG00000127481.15	CDS
chr1	19123024	19123036	37.363	3.994	-	UBR4	ENSG00000127481.15	CDS
chr1	39442495	39442531	12.706	3.993	+	MACF1	ENSG00000127603.32	CDS
chr1	39324327	39324341	13.262	3.991	+	MACF1	ENSG00000127603.32	CDS
chr1	19117269	19117297	36.603	3.991	-	UBR4	ENSG00000127481.15	CDS
chr1	39463611	39463641	12.117	3.989	+	MACF1	ENSG00000127603.32	CDS
chr1	19160157	19160167	23.35	3.989	-	UBR4	ENSG00000127481.15	CDS
chr1	19110145	19110150	30.996	3.989	-	UBR4	ENSG00000127481.15	CDS
chr1	236571654	236571686	14.873	3.989	-	HEATR1	ENSG00000119285.11	CDS
chr1	39388153	39388241	21.13	3.988	+	MACF1	ENSG00000127603.32	CDS
chr1	19127623	19127624	23.352	3.988	-	UBR4	ENSG00000127481.15	CDS
chr1	19117371	19117397	30.2	3.987	-	UBR4	ENSG00000127481.15	CDS
chr1	19112738	19112756	37.683	3.985	-	UBR4	ENSG00000127481.15	CDS
chr1	214646360	214646403	16.488	3.985	+	CENPF	ENSG00000117724.14	CDS
chr1	180041668	180041713	8.001	3.983	+	CEP350	ENSG00000135837.16	CDS
chr1	12276050	12276081	6.802	3.983	+	VPS13D	ENSG00000048707.15	CDS
chr1	11114332	11114356	4.33	3.982	-	MTOR	ENSG00000198793.14	CDS
chr1	19112863	19112867	27.664	3.981	-	UBR4	ENSG00000127481.15	CDS
chr1	39448032	39448037	11.552	3.98	+	MACF1	ENSG00000127603.32	CDS
chr1	236556120	236556177	27.412	3.978	-	HEATR1	ENSG00000119285.11	CDS
chr1	180093967	180094016	6.78	3.977	+	CEP350	ENSG00000135837.16	CDS
chr1	55134077	55134122	7.348	3.977	-	USP24	ENSG00000162402.14	CDS
chr1	155338242	155338282	4.117	3.976	-	ASH1L	ENSG00000116539.14	CDS
chr1	19117297	19117303	30.731	3.975	-	UBR4	ENSG00000127481.15	CDS
chr1	62631260	62631281	15.768	3.973	-	DOCK7	ENSG00000116641.18	CDS
chr1	19173281	19173285	25.423	3.972	-	UBR4	ENSG00000127481.15	CDS
chr1	19173273	19173281	23.206	3.971	-	UBR4	ENSG00000127481.15	CDS
chr1	62559129	62559164	12.12	3.971	-	DOCK7	ENSG00000116641.18	CDS
chr1	39387263	39387348	14.933	3.971	+	MACF1	ENSG00000127603.32	CDS
chr1	236583177	236583192	10.229	3.971	-	HEATR1	ENSG00000119285.11	CDS
chr1	236556102	236556120	15.381	3.971	-	HEATR1	ENSG00000119285.11	CDS
chr1	186323703	186323724	6.801	3.969	-	TPR	ENSG00000047410.14	CDS
chr1	15928760	15928816	12.689	3.969	+	SPEN	ENSG00000065526.12	CDS
chr1	10342123	10342163	3.021	3.969	+	KIF1B	ENSG00000054523.20	CDS
chr1	11232440	11232486	12.192	3.968	-	MTOR	ENSG00000198793.14	CDS
chr1	19185207	19185215	21.871	3.968	-	UBR4	ENSG00000127481.15	CDS
chr1	19201729	19201738	23.822	3.968	-	UBR4	ENSG00000127481.15	CDS
chr1	35418485	35418507	6.618	3.966	+	ZMYM4	ENSG00000146463.12	CDS
chr1	19106871	19106921	37.23	3.966	-	UBR4	ENSG00000127481.15	CDS
chr1	19115634	19115637	26.019	3.964	-	UBR4	ENSG00000127481.15	CDS
chr1	214645754	214645812	17.959	3.964	+	CENPF	ENSG00000117724.14	CDS
chr1	19176723	19176727	24.559	3.964	-	UBR4	ENSG00000127481.15	CDS
chr1	19084510	19084511	24.029	3.963	-	UBR4	ENSG00000127481.15	CDS
chr1	19110150	19110159	37.069	3.962	-	UBR4	ENSG00000127481.15	CDS
chr1	19176701	19176723	32.989	3.962	-	UBR4	ENSG00000127481.15	CDS
chr1	12362808	12362840	7.888	3.962	+	VPS13D	ENSG00000048707.15	CDS
chr1	62494397	62494447	13.356	3.961	-	DOCK7	ENSG00000116641.18	CDS
chr1	39429982	39430031	15.689	3.961	+	MACF1	ENSG00000127603.32	CDS
chr1	19164973	19164989	37.469	3.961	-	UBR4	ENSG00000127481.15	CDS
chr1	19170771	19170794	23.737	3.96	-	UBR4	ENSG00000127481.15	CDS
chr1	64844112	64844132	7.112	3.958	-	JAK1	ENSG00000162434.14	CDS
chr1	39368254	39368310	14.666	3.956	+	MACF1	ENSG00000127603.32	CDS
chr1	15930173	15930229	10.089	3.956	+	SPEN	ENSG00000065526.12	CDS
chr1	214644914	214644957	16.791	3.955	+	CENPF	ENSG00000117724.14	CDS
chr1	19119650	19119661	28.164	3.954	-	UBR4	ENSG00000127481.15	CDS
chr1	19092819	19092852	33.474	3.954	-	UBR4	ENSG00000127481.15	CDS
chr1	11133083	11133158	10.976	3.952	-	MTOR	ENSG00000198793.14	CDS
chr1	19174363	19174388	28.046	3.952	-	UBR4	ENSG00000127481.15	CDS
chr1	62537971	62538010	9.536	3.951	-	DOCK7	ENSG00000116641.18	CDS
chr1	214647249	214647310	15.738	3.95	+	CENPF	ENSG00000117724.14	CDS
chr1	39429254	39429271	13.773	3.948	+	MACF1	ENSG00000127603.32	CDS
chr1	11115463	11115467	6.045	3.948	-	MTOR	ENSG00000198793.14	CDS
chr1	62510653	62510666	7.364	3.947	-	DOCK7	ENSG00000116641.18	CDS
chr1	39350785	39350857	15.261	3.947	+	MACF1	ENSG00000127603.32	CDS
chr1	12299275	12299289	5.088	3.946	+	VPS13D	ENSG00000048707.15	CDS
chr1	19084504	19084505	23.438	3.946	-	UBR4	ENSG00000127481.15	CDS
chr1	19198031	19198045	28.847	3.946	-	UBR4	ENSG00000127481.15	CDS
chr1	15933616	15933728	19.245	3.946	+	SPEN	ENSG00000065526.12	CDS
chr1	236558308	236558378	21.989	3.945	-	HEATR1	ENSG00000119285.11	CDS
chr1	39358822	39358873	7.565	3.943	+	MACF1	ENSG00000127603.32	CDS
chr1	10297004	10297077	7.604	3.942	+	KIF1B	ENSG00000054523.20	CDS
chr1	39430875	39430902	16.715	3.942	+	MACF1	ENSG00000127603.32	CDS
chr1	19110410	19110418	22.558	3.94	-	UBR4	ENSG00000127481.15	CDS
chr1	39285606	39285621	10.797	3.933	+	MACF1	ENSG00000127603.32	CDS
chr1	19120222	19120254	45.351	3.933	-	UBR4	ENSG00000127481.15	CDS
chr1	246903948	246903967	10.907	3.932	-	AHCTF1	ENSG00000153207.16	CDS
chr1	203800355	203800445	11.093	3.932	+	ZBED6	ENSG00000257315.4	CDS
chr1	39387499	39387556	12.128	3.932	+	MACF1	ENSG00000127603.32	CDS
chr1	12362845	12362850	4.315	3.932	+	VPS13D	ENSG00000048707.15	CDS
chr1	214657224	214657292	25.942	3.931	+	CENPF	ENSG00000117724.14	CDS
chr1	15937547	15937586	13.291	3.93	+	SPEN	ENSG00000065526.12	CDS
chr1	155357396	155357409	3.928	3.93	-	ASH1L	ENSG00000116539.14	CDS
chr1	19101607	19101614	24.576	3.93	-	UBR4	ENSG00000127481.15	CDS
chr1	19084562	19084587	22.58	3.929	-	UBR4	ENSG00000127481.15	CDS
chr1	19165250	19165280	40.196	3.929	-	UBR4	ENSG00000127481.15	CDS
chr1	214652831	214652873	13.813	3.929	+	CENPF	ENSG00000117724.14	CDS
chr1	186326151	186326235	19.345	3.928	-	TPR	ENSG00000047410.14	CDS
chr1	39430902	39430908	14.904	3.926	+	MACF1	ENSG00000127603.32	CDS
chr1	62631401	62631405	6.967	3.926	-	DOCK7	ENSG00000116641.18	CDS
chr1	39349543	39349595	11.363	3.925	+	MACF1	ENSG00000127603.32	CDS
chr1	19117303	19117333	34.476	3.923	-	UBR4	ENSG00000127481.15	CDS
chr1	55083347	55083358	6.633	3.922	-	USP24	ENSG00000162402.14	CDS
chr1	19101543	19101549	22.936	3.922	-	UBR4	ENSG00000127481.15	CDS
chr1	19186613	19186619	34.241	3.919	-	UBR4	ENSG00000127481.15	CDS
chr1	55125385	55125404	11.013	3.917	-	USP24	ENSG00000162402.14	CDS
chr1	19163804	19163824	31.645	3.917	-	UBR4	ENSG00000127481.15	CDS
chr1	62529291	62529321	4.154	3.914	-	DOCK7	ENSG00000116641.18	CDS
chr1	55141691	55141725	14.937	3.914	-	USP24	ENSG00000162402.14	CDS
chr1	39359192	39359263	13.079	3.913	+	MACF1	ENSG00000127603.32	CDS
chr1	39430777	39430839	13.052	3.913	+	MACF1	ENSG00000127603.32	CDS
chr1	99910727	99910840	7.4	3.912	+	AGL	ENSG00000162688.17	CDS
chr1	11209343	11209420	9.961	3.911	-	MTOR	ENSG00000198793.14	CDS
chr1	12322538	12322574	8.332	3.911	+	VPS13D	ENSG00000048707.15	CDS
chr1	236576218	236576238	15.689	3.91	-	HEATR1	ENSG00000119285.11	CDS
chr1	20851345	20851362	11.093	3.91	-	EIF4G3	ENSG00000075151.24	CDS
chr1	62618707	62618749	6.276	3.909	-	DOCK7	ENSG00000116641.18	CDS
chr1	12318108	12318200	18.679	3.909	+	VPS13D	ENSG00000048707.15	CDS
chr1	39432582	39432601	10.713	3.908	+	MACF1	ENSG00000127603.32	CDS
chr1	11212795	11212797	11.149	3.908	-	MTOR	ENSG00000198793.14	CDS
chr1	39285337	39285352	10.546	3.908	+	MACF1	ENSG00000127603.32	CDS
chr1	39357745	39357825	16.627	3.907	+	MACF1	ENSG00000127603.32	CDS
chr1	12234262	12234320	10.45	3.907	+	VPS13D	ENSG00000048707.15	CDS
chr1	64844063	64844098	6.641	3.907	-	JAK1	ENSG00000162434.14	CDS
chr1	62455410	62455455	6.809	3.906	-	DOCK7	ENSG00000116641.18	CDS
chr1	246887213	246887277	5.57	3.905	-	AHCTF1	ENSG00000153207.16	CDS
chr1	219987285	219987308	21.015	3.904	-	EPRS1	ENSG00000136628.18	CDS
chr1	12507031	12507075	6.457	3.903	+	VPS13D	ENSG00000048707.15	CDS
chr1	15939357	15939395	13.659	3.902	+	SPEN	ENSG00000065526.12	CDS
chr1	19185216	19185233	24.207	3.901	-	UBR4	ENSG00000127481.15	CDS
chr1	39424028	39424038	7.154	3.9	+	MACF1	ENSG00000127603.32	CDS
chr1	55106146	55106198	12.883	3.9	-	USP24	ENSG00000162402.14	CDS
chr1	39284065	39284067	6.982	3.899	+	MACF1	ENSG00000127603.32	CDS
chr1	236566681	236566694	13.43	3.898	-	HEATR1	ENSG00000119285.11	CDS
chr1	39360809	39360842	12.305	3.897	+	MACF1	ENSG00000127603.32	CDS
chr1	19173261	19173273	23.147	3.897	-	UBR4	ENSG00000127481.15	CDS
chr1	12268730	12268764	7.791	3.897	+	VPS13D	ENSG00000048707.15	CDS
chr1	19076843	19076853	33.404	3.896	-	UBR4	ENSG00000127481.15	CDS
chr1	236566785	236566816	21.168	3.895	-	HEATR1	ENSG00000119285.11	CDS
chr1	19145793	19145794	21.013	3.895	-	UBR4	ENSG00000127481.15	CDS
chr1	19179085	19179121	39.166	3.894	-	UBR4	ENSG00000127481.15	CDS
chr1	39460632	39460756	17.746	3.893	+	MACF1	ENSG00000127603.32	CDS
chr1	97382394	97382447	3.77	3.893	-	DPYD	ENSG00000188641.14	CDS
chr1	62618749	62618791	11.487	3.892	-	DOCK7	ENSG00000116641.18	CDS
chr1	39429953	39429982	13.062	3.891	+	MACF1	ENSG00000127603.32	CDS
chr1	19101549	19101588	33.946	3.891	-	UBR4	ENSG00000127481.15	CDS
chr1	214657331	214657367	17.198	3.89	+	CENPF	ENSG00000117724.14	CDS
chr1	219980119	219980137	17.812	3.89	-	EPRS1	ENSG00000136628.18	CDS
chr1	19151691	19151706	34.215	3.889	-	UBR4	ENSG00000127481.15	CDS
chr1	160297622	160297707	20.084	3.888	-	COPA	ENSG00000122218.17	CDS
chr1	39452683	39452711	11.836	3.887	+	MACF1	ENSG00000127603.32	CDS
chr1	52266654	52266669	6.809	3.887	+	ZFYVE9	ENSG00000157077.16	CDS
chr1	223796084	223796154	8.386	3.887	-	TP53BP2	ENSG00000143514.18	CDS
chr1	39372523	39372591	10.378	3.887	+	MACF1	ENSG00000127603.32	CDS
chr1	10132417	10132441	7.978	3.882	+	UBE4B	ENSG00000130939.20	CDS
chr1	62513529	62513607	14.586	3.882	-	DOCK7	ENSG00000116641.18	CDS
chr1	19106921	19106953	27.947	3.881	-	UBR4	ENSG00000127481.15	CDS
chr1	10297172	10297186	5.277	3.881	+	KIF1B	ENSG00000054523.20	CDS
chr1	214647162	214647249	22.109	3.88	+	CENPF	ENSG00000117724.14	CDS
chr1	62513499	62513529	11.827	3.88	-	DOCK7	ENSG00000116641.18	CDS
chr1	39422757	39422776	13.844	3.878	+	MACF1	ENSG00000127603.32	CDS
chr1	39105645	39105715	6.818	3.878	+	MACF1	ENSG00000127603.32	CDS
chr1	227023339	227023345	5.663	3.878	-	CDC42BPA	ENSG00000143776.20	CDS
chr1	39442854	39442908	9.412	3.877	+	MACF1	ENSG00000127603.32	CDS
chr1	19164954	19164964	30.028	3.874	-	UBR4	ENSG00000127481.15	CDS
chr1	154598463	154598488	7.142	3.874	-	ADAR	ENSG00000160710.18	CDS
chr1	39315565	39315684	19.433	3.874	+	MACF1	ENSG00000127603.32	CDS
chr1	11204642	11204700	5.922	3.872	-	MTOR	ENSG00000198793.14	CDS
chr1	214644559	214644582	19.971	3.871	+	CENPF	ENSG00000117724.14	CDS
chr1	11115435	11115436	5.28	3.87	-	MTOR	ENSG00000198793.14	CDS
chr1	19164964	19164973	33.623	3.87	-	UBR4	ENSG00000127481.15	CDS
chr1	39461896	39461922	12.534	3.87	+	MACF1	ENSG00000127603.32	CDS
chr1	220006107	220006137	21.21	3.868	-	EPRS1	ENSG00000136628.18	CDS
chr1	19164989	19164994	32.789	3.866	-	UBR4	ENSG00000127481.15	CDS
chr1	11109318	11109369	7.344	3.865	-	MTOR	ENSG00000198793.14	CDS
chr1	19173021	19173042	26.569	3.864	-	UBR4	ENSG00000127481.15	CDS
chr1	39434418	39434457	10.378	3.864	+	MACF1	ENSG00000127603.32	CDS
chr1	39387722	39387747	14.367	3.864	+	MACF1	ENSG00000127603.32	CDS
chr1	31028806	31028834	3.394	3.863	-	PUM1	ENSG00000134644.16	CDS
chr1	160298879	160298911	19.997	3.863	-	COPA	ENSG00000122218.17	CDS
chr1	11126692	11126722	6.218	3.861	-	MTOR	ENSG00000198793.14	CDS
chr1	62539750	62539784	10.04	3.86	-	DOCK7	ENSG00000116641.18	CDS
chr1	10323953	10324021	5.277	3.857	+	KIF1B	ENSG00000054523.20	CDS
chr1	12373813	12373843	6.639	3.855	+	VPS13D	ENSG00000048707.15	CDS
chr1	12268764	12268778	6.639	3.855	+	VPS13D	ENSG00000048707.15	CDS
chr1	155479802	155479875	10.963	3.854	-	ASH1L	ENSG00000116539.14	CDS
chr1	55096572	55096581	10.728	3.854	-	USP24	ENSG00000162402.14	CDS
chr1	39447691	39447736	13.832	3.853	+	MACF1	ENSG00000127603.32	CDS
chr1	19164994	19164997	32.218	3.853	-	UBR4	ENSG00000127481.15	CDS
chr1	155370897	155370976	10.406	3.852	-	ASH1L	ENSG00000116539.14	CDS
chr1	19198045	19198049	24.826	3.852	-	UBR4	ENSG00000127481.15	CDS
chr1	19173043	19173059	25.122	3.843	-	UBR4	ENSG00000127481.15	CDS
chr1	19173457	19173480	29.248	3.841	-	UBR4	ENSG00000127481.15	CDS
chr1	10132441	10132464	7.978	3.838	+	UBE4B	ENSG00000130939.20	CDS
chr1	214642575	214642590	13.817	3.837	+	CENPF	ENSG00000117724.14	CDS
chr1	236566816	236566853	17.519	3.836	-	HEATR1	ENSG00000119285.11	CDS
chr1	39458441	39458486	18.077	3.835	+	MACF1	ENSG00000127603.32	CDS
chr1	55083272	55083310	8.53	3.835	-	USP24	ENSG00000162402.14	CDS
chr1	180037007	180037073	7.129	3.833	+	CEP350	ENSG00000135837.16	CDS
chr1	64844098	64844112	6.171	3.832	-	JAK1	ENSG00000162434.14	CDS
chr1	39434497	39434588	18.26	3.831	+	MACF1	ENSG00000127603.32	CDS
chr1	11144730	11144748	6.982	3.831	-	MTOR	ENSG00000198793.14	CDS
chr1	202736245	202736390	7.791	3.83	-	KDM5B	ENSG00000117139.18	CDS
chr1	39448700	39448728	11.459	3.829	+	MACF1	ENSG00000127603.32	CDS
chr1	12244356	12244389	6.639	3.829	+	VPS13D	ENSG00000048707.15	CDS
chr1	234437275	234437322	5.854	3.827	-	TARBP1	ENSG00000059588.10	CDS
chr1	12288276	12288312	8.797	3.826	+	VPS13D	ENSG00000048707.15	CDS
chr1	20950011	20950045	7.041	3.826	-	EIF4G3	ENSG00000075151.24	CDS
chr1	236571628	236571654	15.086	3.825	-	HEATR1	ENSG00000119285.11	CDS
chr1	55132544	55132598	22.087	3.825	-	USP24	ENSG00000162402.14	CDS
chr1	62457593	62457645	9.252	3.824	-	DOCK7	ENSG00000116641.18	CDS
chr1	39357408	39357514	21.175	3.824	+	MACF1	ENSG00000127603.32	CDS
chr1	62559104	62559125	4.107	3.823	-	DOCK7	ENSG00000116641.18	CDS
chr1	39293576	39293619	14.671	3.823	+	MACF1	ENSG00000127603.32	CDS
chr1	64844132	64844214	10.002	3.82	-	JAK1	ENSG00000162434.14	CDS
chr1	12378417	12378442	8.352	3.819	+	VPS13D	ENSG00000048707.15	CDS
chr1	39427516	39427596	14.221	3.818	+	MACF1	ENSG00000127603.32	CDS
chr1	39327274	39327353	9.426	3.818	+	MACF1	ENSG00000127603.32	CDS
chr1	11126673	11126692	3.336	3.817	-	MTOR	ENSG00000198793.14	CDS
chr1	200849162	200849205	13.557	3.817	+	CAMSAP2	ENSG00000118200.15	CDS
chr1	19198542	19198588	44.859	3.815	-	UBR4	ENSG00000127481.15	CDS
chr1	39285137	39285191	11.212	3.814	+	MACF1	ENSG00000127603.32	CDS
chr1	214644675	214644742	18.821	3.813	+	CENPF	ENSG00000117724.14	CDS
chr1	12268778	12268789	6.276	3.813	+	VPS13D	ENSG00000048707.15	CDS
chr1	10232407	10232435	4.677	3.811	+	KIF1B	ENSG00000054523.20	CDS
chr1	81936724	81936756	5.842	3.81	+	ADGRL2	ENSG00000117114.21	CDS
chr1	197124244	197124324	7.041	3.81	-	ASPM	ENSG00000066279.19	CDS
chr1	39283245	39283296	8.982	3.809	+	MACF1	ENSG00000127603.32	CDS
chr1	62489042	62489064	5.28	3.809	-	DOCK7	ENSG00000116641.18	CDS
chr1	214644645	214644672	17.397	3.808	+	CENPF	ENSG00000117724.14	CDS
chr1	12273087	12273135	9.66	3.805	+	VPS13D	ENSG00000048707.15	CDS
chr1	11126767	11126794	6.795	3.805	-	MTOR	ENSG00000198793.14	CDS
chr1	20840957	20840982	12.058	3.804	-	EIF4G3	ENSG00000075151.24	CDS
chr1	39388241	39388272	11.661	3.801	+	MACF1	ENSG00000127603.32	CDS
chr1	20879322	20879360	10.615	3.801	-	EIF4G3	ENSG00000075151.24	CDS
chr1	39324341	39324345	10.22	3.801	+	MACF1	ENSG00000127603.32	CDS
chr1	214651869	214651885	9.137	3.801	+	CENPF	ENSG00000117724.14	CDS
chr1	39428015	39428107	15.125	3.799	+	MACF1	ENSG00000127603.32	CDS
chr1	12354127	12354142	11.363	3.798	+	VPS13D	ENSG00000048707.15	CDS
chr1	12275824	12275862	7.23	3.798	+	VPS13D	ENSG00000048707.15	CDS
chr1	19201721	19201729	23.678	3.798	-	UBR4	ENSG00000127481.15	CDS
chr1	12304644	12304696	5.863	3.797	+	VPS13D	ENSG00000048707.15	CDS
chr1	11232427	11232440	10.185	3.796	-	MTOR	ENSG00000198793.14	CDS
chr1	19198540	19198542	29.716	3.796	-	UBR4	ENSG00000127481.15	CDS
chr1	39429825	39429834	10.91	3.793	+	MACF1	ENSG00000127603.32	CDS
chr1	113940974	113941012	3.378	3.793	+	HIPK1	ENSG00000163349.22	CDS
chr1	39285603	39285606	9.287	3.79	+	MACF1	ENSG00000127603.32	CDS
chr1	62529276	62529291	4.142	3.79	-	DOCK7	ENSG00000116641.18	CDS
chr1	39447486	39447497	13.534	3.79	+	MACF1	ENSG00000127603.32	CDS
chr1	39324305	39324318	11.936	3.788	+	MACF1	ENSG00000127603.32	CDS
chr1	55125479	55125493	13.058	3.787	-	USP24	ENSG00000162402.14	CDS
chr1	64839727	64839795	9.344	3.785	-	JAK1	ENSG00000162434.14	CDS
chr1	11216206	11216230	5.653	3.784	-	MTOR	ENSG00000198793.14	CDS
chr1	39459109	39459130	13.693	3.784	+	MACF1	ENSG00000127603.32	CDS
chr1	39285297	39285316	6.966	3.784	+	MACF1	ENSG00000127603.32	CDS
chr1	39444690	39444774	14.83	3.783	+	MACF1	ENSG00000127603.32	CDS
chr1	39370183	39370186	6.807	3.782	+	MACF1	ENSG00000127603.32	CDS
chr1	19084647	19084691	36.811	3.782	-	UBR4	ENSG00000127481.15	CDS
chr1	62631281	62631334	14.524	3.781	-	DOCK7	ENSG00000116641.18	CDS
chr1	219982823	219982844	20.263	3.78	-	EPRS1	ENSG00000136628.18	CDS
chr1	200847696	200847708	6.405	3.779	+	CAMSAP2	ENSG00000118200.15	CDS
chr1	20851258	20851322	14.754	3.778	-	EIF4G3	ENSG00000075151.24	CDS
chr1	39434616	39434634	12.12	3.777	+	MACF1	ENSG00000127603.32	CDS
chr1	19179121	19179174	59.055	3.776	-	UBR4	ENSG00000127481.15	CDS
chr1	39455018	39455063	12.925	3.775	+	MACF1	ENSG00000127603.32	CDS
chr1	19193529	19193538	38.635	3.775	-	UBR4	ENSG00000127481.15	CDS
chr1	39447514	39447557	18.437	3.774	+	MACF1	ENSG00000127603.32	CDS
chr1	39385739	39385758	10.033	3.774	+	MACF1	ENSG00000127603.32	CDS
chr1	11212440	11212470	8.534	3.773	-	MTOR	ENSG00000198793.14	CDS
chr1	214642907	214642981	17.99	3.772	+	CENPF	ENSG00000117724.14	CDS
chr1	19156309	19156343	33.45	3.772	-	UBR4	ENSG00000127481.15	CDS
chr1	39322683	39322715	8.924	3.77	+	MACF1	ENSG00000127603.32	CDS
chr1	10271527	10271578	7	3.77	+	KIF1B	ENSG00000054523.20	CDS
chr1	39452789	39452812	10.437	3.77	+	MACF1	ENSG00000127603.32	CDS
chr1	62647760	62647776	6.954	3.77	-	DOCK7	ENSG00000116641.18	CDS
chr1	19110159	19110191	35.097	3.768	-	UBR4	ENSG00000127481.15	CDS
chr1	236556099	236556102	13.74	3.766	-	HEATR1	ENSG00000119285.11	CDS
chr1	39370135	39370183	11.326	3.765	+	MACF1	ENSG00000127603.32	CDS
chr1	39443468	39443574	19.835	3.764	+	MACF1	ENSG00000127603.32	CDS
chr1	19184069	19184082	29.11	3.764	-	UBR4	ENSG00000127481.15	CDS
chr1	39293524	39293576	17.667	3.764	+	MACF1	ENSG00000127603.32	CDS
chr1	55137568	55137621	7.76	3.764	-	USP24	ENSG00000162402.14	CDS
chr1	19156343	19156369	29.027	3.764	-	UBR4	ENSG00000127481.15	CDS
chr1	39350951	39351018	13.642	3.763	+	MACF1	ENSG00000127603.32	CDS
chr1	227016179	227016196	6.236	3.761	-	CDC42BPA	ENSG00000143776.20	CDS
chr1	19165248	19165250	31.824	3.761	-	UBR4	ENSG00000127481.15	CDS
chr1	19187167	19187181	27.732	3.761	-	UBR4	ENSG00000127481.15	CDS
chr1	39316455	39316474	8.712	3.761	+	MACF1	ENSG00000127603.32	CDS
chr1	12304541	12304589	9.66	3.761	+	VPS13D	ENSG00000048707.15	CDS
chr1	35418444	35418476	10.04	3.76	+	ZMYM4	ENSG00000146463.12	CDS
chr1	39361644	39361677	10.332	3.76	+	MACF1	ENSG00000127603.32	CDS
chr1	180065224	180065263	5.653	3.76	+	CEP350	ENSG00000135837.16	CDS
chr1	20825100	20825125	6.084	3.759	-	EIF4G3	ENSG00000075151.24	CDS
chr1	214644556	214644559	14.685	3.759	+	CENPF	ENSG00000117724.14	CDS
chr1	171557561	171557602	14.937	3.758	+	PRRC2C	ENSG00000117523.18	CDS
chr1	11199307	11199403	17.293	3.756	-	MTOR	ENSG00000198793.14	CDS
chr1	246903967	246903984	7.108	3.756	-	AHCTF1	ENSG00000153207.16	CDS
chr1	39460781	39460790	8.028	3.755	+	MACF1	ENSG00000127603.32	CDS
chr1	19164889	19164954	41.664	3.754	-	UBR4	ENSG00000127481.15	CDS
chr1	214648811	214648816	9.162	3.754	+	CENPF	ENSG00000117724.14	CDS
chr1	19201717	19201721	23.088	3.754	-	UBR4	ENSG00000127481.15	CDS
chr1	214646037	214646119	15.362	3.753	+	CENPF	ENSG00000117724.14	CDS
chr1	19187163	19187167	24.563	3.753	-	UBR4	ENSG00000127481.15	CDS
chr1	214657367	214657401	16.442	3.752	+	CENPF	ENSG00000117724.14	CDS
chr1	62504629	62504672	5.213	3.752	-	DOCK7	ENSG00000116641.18	CDS
chr1	11139560	11139576	6.954	3.752	-	MTOR	ENSG00000198793.14	CDS
chr1	39388082	39388142	10.14	3.751	+	MACF1	ENSG00000127603.32	CDS
chr1	39310404	39310428	9.287	3.749	+	MACF1	ENSG00000127603.32	CDS
chr1	62631238	62631260	12.971	3.745	-	DOCK7	ENSG00000116641.18	CDS
chr1	55148484	55148531	11.653	3.744	-	USP24	ENSG00000162402.14	CDS
chr1	39429271	39429326	12.284	3.743	+	MACF1	ENSG00000127603.32	CDS
chr1	39458368	39458441	20.658	3.743	+	MACF1	ENSG00000127603.32	CDS
chr1	39310244	39310283	11.846	3.743	+	MACF1	ENSG00000127603.32	CDS
chr1	55095359	55095396	12.796	3.741	-	USP24	ENSG00000162402.14	CDS
chr1	160313161	160313167	8.539	3.74	-	COPA	ENSG00000122218.17	CDS
chr1	236595544	236595553	9.744	3.74	-	HEATR1	ENSG00000119285.11	CDS
chr1	203849712	203849737	10.255	3.74	+	ZC3H11A	ENSG00000058673.17	CDS
chr1	39285191	39285209	8.539	3.74	+	MACF1	ENSG00000127603.32	CDS
chr1	219978645	219978685	20.875	3.739	-	EPRS1	ENSG00000136628.18	CDS
chr1	39432601	39432644	11.992	3.739	+	MACF1	ENSG00000127603.32	CDS
chr1	39447870	39447894	15.301	3.738	+	MACF1	ENSG00000127603.32	CDS
chr1	219980137	219980150	17.397	3.738	-	EPRS1	ENSG00000136628.18	CDS
chr1	15933309	15933352	8.433	3.737	+	SPEN	ENSG00000065526.12	CDS
chr1	39468614	39468698	12.462	3.737	+	MACF1	ENSG00000127603.32	CDS
chr1	62475914	62475942	9.487	3.737	-	DOCK7	ENSG00000116641.18	CDS
chr1	39300246	39300274	10.067	3.736	+	MACF1	ENSG00000127603.32	CDS
chr1	200857824	200857882	7.358	3.735	+	CAMSAP2	ENSG00000118200.15	CDS
chr1	19192267	19192286	29.228	3.733	-	UBR4	ENSG00000127481.15	CDS
chr1	39360842	39360860	11.936	3.731	+	MACF1	ENSG00000127603.32	CDS
chr1	12283248	12283294	12.82	3.731	+	VPS13D	ENSG00000048707.15	CDS
chr1	11157182	11157274	8.714	3.73	-	MTOR	ENSG00000198793.14	CDS
chr1	39429857	39429953	17.41	3.729	+	MACF1	ENSG00000127603.32	CDS
chr1	171542018	171542056	17.955	3.728	+	PRRC2C	ENSG00000117523.18	CDS
chr1	39310283	39310319	12.315	3.727	+	MACF1	ENSG00000127603.32	CDS
chr1	19174388	19174401	25.088	3.727	-	UBR4	ENSG00000127481.15	CDS
chr1	154249239	154249257	6.212	3.727	+	UBAP2L	ENSG00000143569.19	CDS
chr1	39448657	39448674	11.326	3.726	+	MACF1	ENSG00000127603.32	CDS
chr1	62559166	62559206	14.772	3.726	-	DOCK7	ENSG00000116641.18	CDS
chr1	227028664	227028746	11.149	3.726	-	CDC42BPA	ENSG00000143776.20	CDS
chr1	214642074	214642111	9.001	3.725	+	CENPF	ENSG00000117724.14	CDS
chr1	19199725	19199730	28.814	3.725	-	UBR4	ENSG00000127481.15	CDS
chr1	19173500	19173538	41.303	3.722	-	UBR4	ENSG00000127481.15	CDS
chr1	236891168	236891177	10.828	3.72	+	MTR	ENSG00000116984.15	CDS
chr1	39381952	39382019	13.04	3.717	+	MACF1	ENSG00000127603.32	CDS
chr1	214645472	214645501	12.284	3.716	+	CENPF	ENSG00000117724.14	CDS
chr1	19193538	19193553	39.367	3.715	-	UBR4	ENSG00000127481.15	CDS
chr1	11231299	11231302	3.527	3.715	-	MTOR	ENSG00000198793.14	CDS
chr1	171542056	171542086	14.542	3.714	+	PRRC2C	ENSG00000117523.18	CDS
chr1	39439349	39439436	17.575	3.714	+	MACF1	ENSG00000127603.32	CDS
chr1	173961781	173962090	10.557	3.714	-	RC3H1	ENSG00000135870.12	CDS
chr1	39310319	39310353	11.589	3.713	+	MACF1	ENSG00000127603.32	CDS
chr1	19179174	19179186	34.076	3.711	-	UBR4	ENSG00000127481.15	CDS
chr1	155354532	155354627	14.164	3.707	-	ASH1L	ENSG00000116539.14	CDS
chr1	227031489	227031516	8.165	3.707	-	CDC42BPA	ENSG00000143776.20	CDS
chr1	62475853	62475914	12.348	3.706	-	DOCK7	ENSG00000116641.18	CDS
chr1	39485658	39485736	8.115	3.705	+	MACF1	ENSG00000127603.32	CDS
chr1	62528186	62528240	9.441	3.704	-	DOCK7	ENSG00000116641.18	CDS
chr1	62513715	62513808	15.197	3.704	-	DOCK7	ENSG00000116641.18	CDS
chr1	234433469	234433538	6.278	3.704	-	TARBP1	ENSG00000059588.10	CDS
chr1	15933511	15933587	9.001	3.703	+	SPEN	ENSG00000065526.12	CDS
chr1	246907579	246907641	9.66	3.702	-	AHCTF1	ENSG00000153207.16	CDS
chr1	19101588	19101605	28.017	3.702	-	UBR4	ENSG00000127481.15	CDS
chr1	39461881	39461896	6.93	3.701	+	MACF1	ENSG00000127603.32	CDS
chr1	19151707	19151750	34.405	3.701	-	UBR4	ENSG00000127481.15	CDS
chr1	39435626	39435685	17.547	3.699	+	MACF1	ENSG00000127603.32	CDS
chr1	15933169	15933197	9.142	3.698	+	SPEN	ENSG00000065526.12	CDS
chr1	39368147	39368150	7.791	3.696	+	MACF1	ENSG00000127603.32	CDS
chr1	62494447	62494471	12.027	3.695	-	DOCK7	ENSG00000116641.18	CDS
chr1	12346604	12346606	6.639	3.691	+	VPS13D	ENSG00000048707.15	CDS
chr1	62535626	62535632	7.613	3.691	-	DOCK7	ENSG00000116641.18	CDS
chr1	19177462	19177470	29.787	3.69	-	UBR4	ENSG00000127481.15	CDS
chr1	39447578	39447587	8.401	3.689	+	MACF1	ENSG00000127603.32	CDS
chr1	155395531	155395553	5.55	3.689	-	ASH1L	ENSG00000116539.14	CDS
chr1	39382104	39382152	9.252	3.688	+	MACF1	ENSG00000127603.32	CDS
chr1	214643232	214643277	9.123	3.687	+	CENPF	ENSG00000117724.14	CDS
chr1	35396598	35396619	5.567	3.685	+	ZMYM4	ENSG00000146463.12	CDS
chr1	236554650	236554660	9.35	3.684	-	HEATR1	ENSG00000119285.11	CDS
chr1	180036980	180037007	5.088	3.684	+	CEP350	ENSG00000135837.16	CDS
chr1	62555824	62555877	14.591	3.684	-	DOCK7	ENSG00000116641.18	CDS
chr1	15937595	15937636	5.995	3.683	+	SPEN	ENSG00000065526.12	CDS
chr1	52337857	52337902	6.094	3.683	+	ZFYVE9	ENSG00000157077.16	CDS
chr1	155357613	155357693	12.715	3.682	-	ASH1L	ENSG00000116539.14	CDS
chr1	15931090	15931115	8.165	3.682	+	SPEN	ENSG00000065526.12	CDS
chr1	154598488	154598500	5.036	3.681	-	ADAR	ENSG00000160710.18	CDS
chr1	155415788	155415858	8.552	3.681	-	ASH1L	ENSG00000116539.14	CDS
chr1	15936013	15936079	8.056	3.681	+	SPEN	ENSG00000065526.12	CDS
chr1	55137882	55137901	8.788	3.68	-	USP24	ENSG00000162402.14	CDS
chr1	15932925	15933028	12.82	3.68	+	SPEN	ENSG00000065526.12	CDS
chr1	214644582	214644599	14.398	3.679	+	CENPF	ENSG00000117724.14	CDS
chr1	26732675	26732688	4.466	3.677	+	ARID1A	ENSG00000117713.21	CDS
chr1	236603164	236603208	14.03	3.677	-	HEATR1	ENSG00000119285.11	CDS
chr1	246903984	246904019	8.251	3.677	-	AHCTF1	ENSG00000153207.16	CDS
chr1	39437895	39437958	14.077	3.676	+	MACF1	ENSG00000127603.32	CDS
chr1	236583012	236583049	14.763	3.676	-	HEATR1	ENSG00000119285.11	CDS
chr1	236555912	236555923	17.011	3.675	-	HEATR1	ENSG00000119285.11	CDS
chr1	19163824	19163827	21.891	3.675	-	UBR4	ENSG00000127481.15	CDS
chr1	62648105	62648138	7.897	3.673	-	DOCK7	ENSG00000116641.18	CDS
chr1	20817442	20817463	9.483	3.672	-	EIF4G3	ENSG00000075151.24	CDS
chr1	148977963	148978027	10.081	3.672	+	PDE4DIP	ENSG00000178104.20	CDS
chr1	55142745	55142771	10.728	3.67	-	USP24	ENSG00000162402.14	CDS
chr1	182881519	182881547	6.465	3.67	+	DHX9	ENSG00000135829.17	CDS
chr1	214647068	214647134	15.501	3.668	+	CENPF	ENSG00000117724.14	CDS
chr1	243126469	243126526	5.731	3.667	-	CEP170	ENSG00000143702.16	CDS
chr1	214657038	214657061	13.108	3.666	+	CENPF	ENSG00000117724.14	CDS
chr1	39285119	39285137	9.247	3.666	+	MACF1	ENSG00000127603.32	CDS
chr1	35405141	35405191	13.297	3.666	+	ZMYM4	ENSG00000146463.12	CDS
chr1	236552000	236552019	10.616	3.666	-	HEATR1	ENSG00000119285.11	CDS
chr1	10303163	10303247	6.639	3.664	+	KIF1B	ENSG00000054523.20	CDS
chr1	10297216	10297247	6.437	3.664	+	KIF1B	ENSG00000054523.20	CDS
chr1	15932647	15932730	10.259	3.663	+	SPEN	ENSG00000065526.12	CDS
chr1	160294812	160294857	13.296	3.663	-	COPA	ENSG00000122218.17	CDS
chr1	219980099	219980111	14.904	3.663	-	EPRS1	ENSG00000136628.18	CDS
chr1	227023291	227023312	5.57	3.661	-	CDC42BPA	ENSG00000143776.20	CDS
chr1	39428227	39428288	16.423	3.661	+	MACF1	ENSG00000127603.32	CDS
chr1	19184042	19184069	33.466	3.66	-	UBR4	ENSG00000127481.15	CDS
chr1	19177460	19177462	28.312	3.66	-	UBR4	ENSG00000127481.15	CDS
chr1	236561233	236561249	14.194	3.658	-	HEATR1	ENSG00000119285.11	CDS
chr1	236554599	236554650	16.359	3.658	-	HEATR1	ENSG00000119285.11	CDS
chr1	155438865	155438959	6.159	3.657	-	ASH1L	ENSG00000116539.14	CDS
chr1	39485545	39485569	9.72	3.657	+	MACF1	ENSG00000127603.32	CDS
chr1	39385520	39385582	9.604	3.656	+	MACF1	ENSG00000127603.32	CDS
chr1	214642382	214642407	12.707	3.656	+	CENPF	ENSG00000117724.14	CDS
chr1	15935576	15935615	9.252	3.655	+	SPEN	ENSG00000065526.12	CDS
chr1	236550970	236550990	9.366	3.655	-	HEATR1	ENSG00000119285.11	CDS
chr1	235806604	235806733	3.583	3.654	-	LYST	ENSG00000143669.16	CDS
chr1	55125424	55125479	13.864	3.652	-	USP24	ENSG00000162402.14	CDS
chr1	200854864	200854882	5.089	3.652	+	CAMSAP2	ENSG00000118200.15	CDS
chr1	39310830	39310855	8.884	3.651	+	MACF1	ENSG00000127603.32	CDS
chr1	19192286	19192300	28.946	3.651	-	UBR4	ENSG00000127481.15	CDS
chr1	203849710	203849712	6.082	3.65	+	ZC3H11A	ENSG00000058673.17	CDS
chr1	214643286	214643323	11.629	3.649	+	CENPF	ENSG00000117724.14	CDS
chr1	19173059	19173081	25.754	3.649	-	UBR4	ENSG00000127481.15	CDS
chr1	236576238	236576251	15.142	3.647	-	HEATR1	ENSG00000119285.11	CDS
chr1	64869339	64869369	10.726	3.647	-	JAK1	ENSG00000162434.14	CDS
chr1	148966589	148966652	10.255	3.646	+	PDE4DIP	ENSG00000178104.20	CDS
chr1	219983287	219983295	12.955	3.646	-	EPRS1	ENSG00000136628.18	CDS
chr1	39441112	39441126	8.528	3.646	+	MACF1	ENSG00000127603.32	CDS
chr1	55129539	55129574	13.487	3.646	-	USP24	ENSG00000162402.14	CDS
chr1	214642590	214642659	20.578	3.645	+	CENPF	ENSG00000117724.14	CDS
chr1	236555904	236555912	16.328	3.644	-	HEATR1	ENSG00000119285.11	CDS
chr1	226365078	226365109	5.39	3.643	-	PARP1	ENSG00000143799.14	CDS
chr1	229635893	229635935	5.634	3.642	+	URB2	ENSG00000135763.10	CDS
chr1	12363071	12363162	9.283	3.642	+	VPS13D	ENSG00000048707.15	CDS
chr1	234433538	234433569	6.427	3.642	-	TARBP1	ENSG00000059588.10	CDS
chr1	236566853	236566876	14.077	3.64	-	HEATR1	ENSG00000119285.11	CDS
chr1	39353150	39353223	13.841	3.639	+	MACF1	ENSG00000127603.32	CDS
chr1	214644957	214645000	18.119	3.639	+	CENPF	ENSG00000117724.14	CDS
chr1	62535513	62535552	9.313	3.639	-	DOCK7	ENSG00000116641.18	CDS
chr1	171557905	171557935	9.744	3.638	+	PRRC2C	ENSG00000117523.18	CDS
chr1	55083310	55083347	9.6	3.638	-	USP24	ENSG00000162402.14	CDS
chr1	39435582	39435624	10.735	3.637	+	MACF1	ENSG00000127603.32	CDS
chr1	39434590	39434616	13.058	3.637	+	MACF1	ENSG00000127603.32	CDS
chr1	154598439	154598463	7.916	3.637	-	ADAR	ENSG00000160710.18	CDS
chr1	20817530	20817547	11.487	3.636	-	EIF4G3	ENSG00000075151.24	CDS
chr1	62648138	62648225	11.853	3.636	-	DOCK7	ENSG00000116641.18	CDS
chr1	186326126	186326151	10.22	3.635	-	TPR	ENSG00000047410.14	CDS
chr1	12356514	12356521	4.712	3.635	+	VPS13D	ENSG00000048707.15	CDS
chr1	19197196	19197220	36.152	3.635	-	UBR4	ENSG00000127481.15	CDS
chr1	246849803	246849854	10.801	3.635	-	AHCTF1	ENSG00000153207.16	CDS
chr1	55103882	55103937	12.558	3.634	-	USP24	ENSG00000162402.14	CDS
chr1	236891131	236891135	7.286	3.634	+	MTR	ENSG00000116984.15	CDS
chr1	19199715	19199722	23.852	3.634	-	UBR4	ENSG00000127481.15	CDS
chr1	12308560	12308628	11.751	3.634	+	VPS13D	ENSG00000048707.15	CDS
chr1	39447894	39447898	11.382	3.632	+	MACF1	ENSG00000127603.32	CDS
chr1	19177584	19177598	24.325	3.632	-	UBR4	ENSG00000127481.15	CDS
chr1	246850123	246850211	10.795	3.632	-	AHCTF1	ENSG00000153207.16	CDS
chr1	62475833	62475853	6.802	3.632	-	DOCK7	ENSG00000116641.18	CDS
chr1	39287434	39287453	13.224	3.632	+	MACF1	ENSG00000127603.32	CDS
chr1	214645501	214645542	17.516	3.625	+	CENPF	ENSG00000117724.14	CDS
chr1	11199269	11199307	8.332	3.625	-	MTOR	ENSG00000198793.14	CDS
chr1	155370605	155370650	6.639	3.625	-	ASH1L	ENSG00000116539.14	CDS
chr1	10374984	10375041	6.236	3.623	+	KIF1B	ENSG00000054523.20	CDS
chr1	39460790	39460794	7.138	3.623	+	MACF1	ENSG00000127603.32	CDS
chr1	19174988	19175011	25.684	3.623	-	UBR4	ENSG00000127481.15	CDS
chr1	180014476	180014501	3.797	3.623	+	CEP350	ENSG00000135837.16	CDS
chr1	214642884	214642907	11.589	3.622	+	CENPF	ENSG00000117724.14	CDS
chr1	39385839	39385872	7.978	3.621	+	MACF1	ENSG00000127603.32	CDS
chr1	202758389	202758412	5.021	3.621	-	KDM5B	ENSG00000117139.18	CDS
chr1	39317336	39317404	7.642	3.62	+	MACF1	ENSG00000127603.32	CDS
chr1	12321897	12321963	7.504	3.62	+	VPS13D	ENSG00000048707.15	CDS
chr1	220040210	220040227	15.142	3.619	-	EPRS1	ENSG00000136628.18	CDS
chr1	39435557	39435559	5.913	3.618	+	MACF1	ENSG00000127603.32	CDS
chr1	55138609	55138658	15.119	3.618	-	USP24	ENSG00000162402.14	CDS
chr1	11212797	11212834	11.487	3.618	-	MTOR	ENSG00000198793.14	CDS
chr1	11233415	11233480	12.375	3.618	-	MTOR	ENSG00000198793.14	CDS
chr1	55178004	55178046	9.263	3.617	-	USP24	ENSG00000162402.14	CDS
chr1	12276710	12276760	8.565	3.617	+	VPS13D	ENSG00000048707.15	CDS
chr1	160340219	160340236	8.95	3.616	-	COPA	ENSG00000122218.17	CDS
chr1	62625370	62625401	7.163	3.615	-	DOCK7	ENSG00000116641.18	CDS
chr1	15939319	15939357	9.708	3.615	+	SPEN	ENSG00000065526.12	CDS
chr1	236555878	236555887	12.95	3.615	-	HEATR1	ENSG00000119285.11	CDS
chr1	12354142	12354204	13.658	3.614	+	VPS13D	ENSG00000048707.15	CDS
chr1	180062298	180062340	3.692	3.613	+	CEP350	ENSG00000135837.16	CDS
chr1	40237772	40237866	6.03	3.613	+	RLF	ENSG00000117000.9	CDS
chr1	214613760	214613800	20.4	3.613	+	CENPF	ENSG00000117724.14	CDS
chr1	19197155	19197196	53.003	3.611	-	UBR4	ENSG00000127481.15	CDS
chr1	11150126	11150153	6.583	3.611	-	MTOR	ENSG00000198793.14	CDS
chr1	55095321	55095352	9.307	3.61	-	USP24	ENSG00000162402.14	CDS
chr1	15935224	15935265	8.197	3.61	+	SPEN	ENSG00000065526.12	CDS
chr1	62474018	62474067	5.563	3.609	-	DOCK7	ENSG00000116641.18	CDS
chr1	55125333	55125385	10.081	3.607	-	USP24	ENSG00000162402.14	CDS
chr1	62577265	62577280	3.394	3.604	-	DOCK7	ENSG00000116641.18	CDS
chr1	214663623	214663733	21.814	3.603	+	CENPF	ENSG00000117724.14	CDS
chr1	15872877	15872911	8.539	3.602	+	SPEN	ENSG00000065526.12	CDS
chr1	26732688	26732776	11.276	3.6	+	ARID1A	ENSG00000117713.21	CDS
chr1	160294572	160294589	13.475	3.599	-	COPA	ENSG00000122218.17	CDS
chr1	51791629	51791661	7.167	3.599	-	NRDC	ENSG00000078618.23	CDS
chr1	62583188	62583222	5.465	3.599	-	DOCK7	ENSG00000116641.18	CDS
chr1	214645611	214645644	11.608	3.596	+	CENPF	ENSG00000117724.14	CDS
chr1	10232364	10232407	6.966	3.596	+	KIF1B	ENSG00000054523.20	CDS
chr1	11128458	11128497	10.643	3.595	-	MTOR	ENSG00000198793.14	CDS
chr1	214645338	214645364	11.075	3.594	+	CENPF	ENSG00000117724.14	CDS
chr1	155438348	155438434	9.485	3.593	-	ASH1L	ENSG00000116539.14	CDS
chr1	55132614	55132698	11.626	3.593	-	USP24	ENSG00000162402.14	CDS
chr1	19148585	19148605	23.95	3.593	-	UBR4	ENSG00000127481.15	CDS
chr1	236561227	236561233	13.145	3.591	-	HEATR1	ENSG00000119285.11	CDS
chr1	55083358	55083364	4.682	3.591	-	USP24	ENSG00000162402.14	CDS
chr1	246851255	246851333	14.101	3.59	-	AHCTF1	ENSG00000153207.16	CDS
chr1	236885149	236885219	9.474	3.59	+	MTR	ENSG00000116984.15	CDS
chr1	15876225	15876252	7.978	3.589	+	SPEN	ENSG00000065526.12	CDS
chr1	39410936	39410975	6.45	3.587	+	MACF1	ENSG00000127603.32	CDS
chr1	202742444	202742506	8.539	3.582	-	KDM5B	ENSG00000117139.18	CDS
chr1	39318459	39318591	17.691	3.582	+	MACF1	ENSG00000127603.32	CDS
chr1	236551998	236552000	9.227	3.582	-	HEATR1	ENSG00000119285.11	CDS
chr1	12276643	12276661	5.897	3.579	+	VPS13D	ENSG00000048707.15	CDS
chr1	19173480	19173494	26.128	3.577	-	UBR4	ENSG00000127481.15	CDS
chr1	62535552	62535584	9.227	3.577	-	DOCK7	ENSG00000116641.18	CDS
chr1	155349333	155349337	4.146	3.576	-	ASH1L	ENSG00000116539.14	CDS
chr1	39316392	39316455	10.482	3.576	+	MACF1	ENSG00000127603.32	CDS
chr1	19177470	19177507	36.049	3.575	-	UBR4	ENSG00000127481.15	CDS
chr1	11213420	11213451	8.615	3.575	-	MTOR	ENSG00000198793.14	CDS
chr1	220040227	220040262	17.017	3.574	-	EPRS1	ENSG00000136628.18	CDS
[truncated: 19,396 more rows]
