# Supplementary material for: PRMT5-mediated arginine methylation of FXR1 is essential for RNA binding in cancer cells
Source: Nucleic Acids Res. 2024 May 6;52(12):7225–44. doi: 10.1093/nar/gkae319 (PMC11229354; doi:10.1093/nar/gkae319)
Supplement: gkae319_Supplemental_Files [file gkae319_supplemental_files.zip › Supp. data2.xlsx]

## Sheet: Supp. data2
PositionID	Offset	Sequence	Motif Name	Strand	MotifScore
chrX:154353916-154353926;-;71.8188713002527;3.9835832834753	1	TGCAGGAG	motif1	+	5.25864
chrX:124056126-124056181;+;5.73688492381866;3.02762043975416	7	TGAAGAAG	motif1	+	5.21836
chrX:124056126-124056181;+;5.73688492381866;3.02762043975416	22	TGCAGAAG	motif1	+	5.17552
chrX:77652229-77652332;-;7.60362400597873;3.60113748719439	13	AGGAGGAG	motif1	+	5.00218
chrX:77652229-77652332;-;7.60362400597873;3.60113748719439	25	AGGAGGAG	motif1	+	5.00218
chrX:77652229-77652332;-;7.60362400597873;3.60113748719439	28	AGGAGGAG	motif1	+	5.00218
chrX:77652229-77652332;-;7.60362400597873;3.60113748719439	31	AGGAGGAG	motif1	+	5.00218
chrX:77652229-77652332;-;7.60362400597873;3.60113748719439	43	AGGAGGAG	motif1	+	5.00218
chrX:77523252-77523304;-;6.27568135859614;3.2696326484383	4	TGAAGAAG	motif1	+	5.21836
chrX:77523252-77523304;-;6.27568135859614;3.2696326484383	37	TGAAGCAG	motif1	+	5.10929
chrX:72618717-72618779;-;3.56366160266363;3.04522778604618	9	TGAAGGAG	motif1	+	5.30148
chrX:71132419-71132531;+;6.60914275510623;3.15416171724388	55	TGGAGAAG	motif1	+	5.16196
chrX:53616983-53616994;-;36.3366572090095;4.09754272847312	0	AGGAGGAG	motif1	+	5.00218
chrX:53595313-53595336;-;27.9152807679887;3.68465220740649	13	AGAAGGAG	motif1	+	5.05858
chrX:53589762-53589776;-;49.5001068138508;5.17039632734535	6	AGCAGGAG	motif1	+	5.01574
chrX:53569739-53569791;-;36.535763889787;3.7807405356427	17	TGCAGAAG	motif1	+	5.17552
chrX:53564675-53564700;-;53.1347119187875;6.28420316925024	2	AGGAGGAG	motif1	+	5.00218
chrX:53562110-53562167;-;49.8566104310053;5.32286921545673	22	AGGAGGAG	motif1	+	5.00218
chrX:53562110-53562167;-;49.8566104310053;5.32286921545673	25	AGGAGGAG	motif1	+	5.00218
chrX:53562110-53562167;-;49.8566104310053;5.32286921545673	28	AGGAGGAG	motif1	+	5.00218
chrX:47202639-47202665;+;3.05723321521024;3.03202385537041	3	TGCAGCAG	motif1	+	5.06645
chrX:41232388-41232501;+;35.002098360524;4.03264223968909	99	TGAAGAAG	motif1	+	5.21836
chrX:41217233-41217256;+;17.2552533965665;4.36562139856578	5	TGAAGCAG	motif1	+	5.10929
chrX:41134787-41134817;+;10.473234392711;3.23443268044721	16	TGAAGCAG	motif1	+	5.10929
chrX:41085759-41085809;+;19.7458387791526;4.11919940875853	0	AGGAGGAG	motif1	+	5.00218
chrX:41085759-41085809;+;19.7458387791526;4.11919940875853	6	AGCAGGAG	motif1	+	5.01574
chrX:41085759-41085809;+;19.7458387791526;4.11919940875853	9	AGGAGGAG	motif1	+	5.00218
chrX:40070980-40071105;-;11.235574873732;4.35232854078883	94	TGGAGGAG	motif1	+	5.24508
chrX:40064525-40064598;-;7.59485947894288;3.54754072596912	65	TGGAGAAG	motif1	+	5.16196
chrX:24179664-24179741;+;3.93472286574418;3.50196678194002	20	TGAAGCAG	motif1	+	5.10929
chrX:10139425-10139487;+;4.30594999989801;3.71109799677047	39	TGAAGAAG	motif1	+	5.21836
chr22:49885755-49885863;+;6.54012523070103;3.21421397362622	41	TGAAGCAG	motif1	+	5.10929
chr22:42213309-42213356;-;9.14028542863597;3.95514847750475	24	AGGAGGAG	motif1	+	5.00218
chr22:42213309-42213356;-;9.14028542863597;3.95514847750475	27	AGGAGGAG	motif1	+	5.00218
chr22:42211977-42212070;-;10.7780904534119;3.72198330810608	62	TGGAGCAG	motif1	+	5.05289
chr22:42211156-42211215;-;11.3634648654072;4.09501492799675	2	AGGAGGAG	motif1	+	5.00218
chr22:42209994-42210039;-;7.46390892788587;3.27144082114242	27	AGGAGGAG	motif1	+	5.00218
chr22:41177437-41177508;+;19.7666446658791;4.47342899199714	42	TGCAGCAG	motif1	+	5.06645
chr22:41117670-41117732;+;6.01645489700168;3.13658140666084	9	TGGAGCAG	motif1	+	5.05289
chr22:40266519-40266643;+;7.32446727823587;3.57334132421272	29	TGAAGGAG	motif1	+	5.30148
chr22:36301610-36301636;-;22.5432089914581;3.12982111785461	2	AGGAGGAG	motif1	+	5.00218
chr22:36300850-36300892;-;20.5114633841987;3.18455026677116	25	TGCAGCAG	motif1	+	5.06645
chr22:36300214-36300264;-;23.4712503681921;3.41258886066775	16	TGGAGGAG	motif1	+	5.24508
chr22:36300214-36300264;-;23.4712503681921;3.41258886066775	19	AGGAGGAG	motif1	+	5.00218
chr22:36300214-36300264;-;23.4712503681921;3.41258886066775	22	AGGAGGAG	motif1	+	5.00218
chr22:36300193-36300214;-;22.1777469014203;3.26642543350604	2	TGGAGAAG	motif1	+	5.16196
chr22:36300126-36300177;-;24.5734724732291;3.28648165577489	1	TGGAGGAG	motif1	+	5.24508
chr22:36300126-36300177;-;24.5734724732291;3.28648165577489	4	AGGAGGAG	motif1	+	5.00218
chr22:36298977-36298991;-;24.4868756633617;3.30773109699806	4	AGGAGGAG	motif1	+	5.00218
chr22:36295509-36295584;-;32.052561376397;3.07875581554965	67	AGCAGGAG	motif1	+	5.01574
chr22:36295044-36295072;-;19.5825449149338;3.37226205817288	7	AGCAGGAG	motif1	+	5.01574
chr22:36293450-36293478;-;13.3459197646934;3.25123268933682	4	TGCAGGAG	motif1	+	5.25864
chr22:36293450-36293478;-;13.3459197646934;3.25123268933682	7	AGGAGGAG	motif1	+	5.00218
chr22:28163156-28163290;-;3.57487989342468;3.02198022887581	40	TGGAGAAG	motif1	+	5.16196
chr22:28094085-28094161;-;3.02088075994945;3.1498996810906	24	TGGAGCAG	motif1	+	5.05289
chr22:24334411-24334491;+;5.65015932371406;3.17742036286959	3	AGGAGGAG	motif1	+	5.00218
chr22:24322280-24322323;+;4.47543499679872;3.14453647779408	13	TGGAGAAG	motif1	+	5.16196
chr22:24302196-24302375;+;13.8988374177852;3.5082935372049	47	AGCAGGAG	motif1	+	5.01574
chr22:17831972-17832088;-;3.86496280845038;3.19993463415145	1	AGGAGGAG	motif1	+	5.00218
chr22:17831972-17832088;-;3.86496280845038;3.19993463415145	13	AGGAGGAG	motif1	+	5.00218
chr22:17831972-17832088;-;3.86496280845038;3.19993463415145	16	AGGAGGAG	motif1	+	5.00218
chr22:17831972-17832088;-;3.86496280845038;3.19993463415145	19	AGGAGGAG	motif1	+	5.00218
chr22:17831972-17832088;-;3.86496280845038;3.19993463415145	22	AGGAGGAG	motif1	+	5.00218
chr22:17831852-17831902;-;4.67709237726048;3.83393461935665	1	AGGAGGAG	motif1	+	5.00218
chr22:17831852-17831902;-;4.67709237726048;3.83393461935665	4	AGGAGGAG	motif1	+	5.00218
chr22:17831852-17831902;-;4.67709237726048;3.83393461935665	7	AGGAGGAG	motif1	+	5.00218
chr22:17831852-17831902;-;4.67709237726048;3.83393461935665	25	AGGAGGAG	motif1	+	5.00218
chr21:46431853-46431946;+;3.15533026138686;3.10254303604357	42	TGCAGCAG	motif1	+	5.06645
chr21:46430029-46430142;+;6.19082425017214;3.20479221156805	4	AGCAGGAG	motif1	+	5.01574
chr21:46430029-46430142;+;6.19082425017214;3.20479221156805	31	TGCAGAAG	motif1	+	5.17552
chr21:46430029-46430142;+;6.19082425017214;3.20479221156805	73	TGCAGAAG	motif1	+	5.17552
chr21:46334396-46334487;+;7.68298420124199;3.51778110463288	43	TGCAGCAG	motif1	+	5.06645
chr21:46280088-46280133;-;10.0805505615118;3.64598176138355	20	TGAAGGAG	motif1	+	5.30148
chr21:46275242-46275286;-;13.3920626952456;3.52385762795398	30	AGAAGGAG	motif1	+	5.05858
chr21:46273511-46273567;-;8.02834421702984;3.54057953785294	31	AGGAGGAG	motif1	+	5.00218
chr21:46261281-46261316;-;6.69235423118308;4.01322447982257	6	AGCAGGAG	motif1	+	5.01574
chr21:46242818-46242864;-;10.0048300566934;4.26109589175883	35	AGAAGGAG	motif1	+	5.05858
chr21:43659688-43659792;+;10.0917455937304;3.67514361972617	58	TGAAGAAG	motif1	+	5.21836
chr21:37165693-37165767;+;18.2185605907903;3.7732303991404	32	TGAAGAAG	motif1	+	5.21836
chr21:37165584-37165670;+;16.1576029675762;3.58097972831236	73	AGCAGGAG	motif1	+	5.01574
chr21:37151924-37151995;+;10.8126203067608;3.16905435953935	54	TGGAGGAG	motif1	+	5.24508
chr21:36251187-36251261;+;4.89998944804236;3.54203533556289	58	TGGAGCAG	motif1	+	5.05289
chr21:33573355-33573402;+;17.3720967293485;3.81261154500522	23	AGAAGGAG	motif1	+	5.05858
chr21:33554797-33554862;+;25.2241857398839;3.65466973814006	41	AGGAGGAG	motif1	+	5.00218
chr21:33554396-33554470;+;21.4793199983656;3.21777626249921	21	TGAAGCAG	motif1	+	5.10929
chr21:33553688-33553780;+;25.5994274756407;3.83741444464793	47	TGCAGGAG	motif1	+	5.25864
chr21:28966781-28966865;-;7.36414515031985;3.95561703713178	48	AGAAGGAG	motif1	+	5.05858
chr21:15014424-15014465;-;3.58251585111064;3.00196678194002	12	TGAAGGAG	motif1	+	5.30148
chr21:14968468-14968522;-;4.82637586876378;3.55314764075486	31	TGAAGAAG	motif1	+	5.21836
chr20:62910910-62911068;-;11.459293966203;3.62003526924655	102	AGCAGGAG	motif1	+	5.01574
chr20:62879624-62879698;-;5.18987458981057;3.48611235207636	41	TGGAGGAG	motif1	+	5.24508
chr20:49275813-49275866;-;9.8036856146464;3.06596109469388	28	TGGAGGAG	motif1	+	5.24508
chr20:49264770-49264804;-;10.1845502346703;3.5535771421194	3	TGAAGCAG	motif1	+	5.10929
chr20:49263461-49263479;-;6.23625231865728;3.09040566298206	9	TGAAGGAG	motif1	+	5.30148
chr20:49257577-49257660;-;10.3536747087567;3.38758626234376	29	AGGAGGAG	motif1	+	5.00218
chr20:49257488-49257525;-;22.8387949636462;5.10566780338385	6	TGGAGCAG	motif1	+	5.05289
chr20:48998404-48998433;+;6.73674277298593;3.46893659968096	6	TGCAGAAG	motif1	+	5.17552
chr20:48985567-48985613;+;10.9632912784301;3.642908469936	6	TGGAGAAG	motif1	+	5.16196
chr20:48921835-48921906;+;9.78296374137237;3.4204879472528	55	TGCAGGAG	motif1	+	5.25864
chr20:47639579-47639699;+;4.64606492891316;3.34069518918345	112	AGGAGGAG	motif1	+	5.00218
chr20:47636421-47636536;+;5.30363487303502;3.06482446101295	70	TGCAGAAG	motif1	+	5.17552
chr20:41455813-41455934;-;7.04313077847455;3.69449494404043	23	TGAAGAAG	motif1	+	5.21836
chr20:41455813-41455934;-;7.04313077847455;3.69449494404043	50	TGAAGAAG	motif1	+	5.21836
chr20:41421289-41421359;-;8.16474908090561;3.89911377060593	19	AGCAGGAG	motif1	+	5.01574
chr20:41421289-41421359;-;8.16474908090561;3.89911377060593	22	AGGAGGAG	motif1	+	5.00218
chr20:41415519-41415547;-;3.37828336827644;3.54057953785293	3	TGGAGCAG	motif1	+	5.05289
chr20:41415186-41415218;-;3.57155126621936;3.64487284875865	1	TGAAGGAG	motif1	+	5.30148
chr20:38551193-38551224;+;4.74119516077299;3.12606646427545	23	TGAAGAAG	motif1	+	5.21836
chr20:35899485-35899552;+;6.02143750848034;3.82462425991624	37	TGGAGAAG	motif1	+	5.16196
chr20:35504596-35504709;+;10.7850502393846;3.41608125163618	29	AGGAGGAG	motif1	+	5.00218
chr20:35504482-35504576;+;4.32960569555478;3.01343635153891	5	TGCAGCAG	motif1	+	5.06645
chr20:35504482-35504576;+;4.32960569555478;3.01343635153891	68	TGGAGAAG	motif1	+	5.16196
chr20:35503741-35503804;+;5.54720312627365;3.46619536293006	14	TGAAGGAG	motif1	+	5.30148
chr20:35502658-35502735;+;9.14028542863597;3.07174806565126	50	TGGAGAAG	motif1	+	5.16196
chr20:35502658-35502735;+;9.14028542863597;3.07174806565126	68	TGCAGAAG	motif1	+	5.17552
chr20:35497724-35497801;+;8.72880148585351;4.14031855254716	61	TGGAGGAG	motif1	+	5.24508
chr20:35496634-35496710;+;9.399833310592;4.26520614516131	40	TGCAGGAG	motif1	+	5.25864
chr20:35494622-35494651;+;5.46520592291473;3.41098336808324	7	AGAAGGAG	motif1	+	5.05858
chr20:35494527-35494614;+;8.70027484602436;3.48506388165856	48	TGGAGCAG	motif1	+	5.05289
chr20:35494527-35494614;+;8.70027484602436;3.48506388165856	51	AGCAGGAG	motif1	+	5.01574
chr20:35491261-35491313;+;4.4660422181576;3.36054250456261	8	AGAAGGAG	motif1	+	5.05858
chr20:35490638-35490676;+;3.26468124671214;3.07612108688368	20	AGCAGGAG	motif1	+	5.01574
chr20:35477870-35477920;+;7.24628674887405;3.00199606513245	4	AGGAGGAG	motif1	+	5.00218
chr20:35477870-35477920;+;7.24628674887405;3.00199606513245	24	TGCAGCAG	motif1	+	5.06645
chr20:35473911-35474039;+;7.4045148010169;4.56786171821779	17	AGCAGGAG	motif1	+	5.01574
chr20:35473911-35474039;+;7.4045148010169;4.56786171821779	86	AGAAGGAG	motif1	+	5.05858
chr20:35473911-35474039;+;7.4045148010169;4.56786171821779	98	AGCAGGAG	motif1	+	5.01574
chr20:35473911-35474039;+;7.4045148010169;4.56786171821779	101	AGGAGGAG	motif1	+	5.00218
chr20:35467498-35467556;+;6.21232469849866;3.21865144296557	32	TGGAGAAG	motif1	+	5.16196
chr20:20712408-20712531;-;4.6823335576435;3.21846926149713	79	TGAAGAAG	motif1	+	5.21836
chr20:20620505-20620542;-;3.95828921195759;3.53325614987073	3	TGGAGGAG	motif1	+	5.24508
chr20:20611353-20611405;-;4.11363608476734;3.34605839247999	23	TGCAGAAG	motif1	+	5.17552
chr20:20584885-20584918;-;4.46256741012822;3.75994998600483	15	TGCAGCAG	motif1	+	5.06645
chr20:18162838-18162926;+;6.67306964465309;3.41404641948166	22	AGAAGGAG	motif1	+	5.05858
chr20:18162568-18162651;+;10.153896554133;3.55339821429499	51	TGGAGAAG	motif1	+	5.16196
chr20:18162408-18162545;+;9.08491985561701;3.22409560103694	97	AGCAGGAG	motif1	+	5.01574
chr19:46919095-46919122;+;8.63855549191367;3.13887882118016	1	TGGAGCAG	motif1	+	5.05289
chr19:46861026-46861148;+;11.7052693095157;3.43762728507986	8	TGGAGGAG	motif1	+	5.24508
chr19:17192748-17192773;+;4.64606492891316;3.26850023451586	4	TGAAGGAG	motif1	+	5.30148
chr19:17187934-17187973;+;4.71281410625412;3.89884777065683	31	TGCAGCAG	motif1	+	5.06645
chr19:11007898-11007962;+;9.53504644956152;3.58293238114471	1	AGGAGGAG	motif1	+	5.00218
chr19:11007898-11007962;+;9.53504644956152;3.58293238114471	4	AGGAGGAG	motif1	+	5.00218
chr19:11007898-11007962;+;9.53504644956152;3.58293238114471	52	TGGAGGAG	motif1	+	5.24508
chr19:2114124-2114160;-;9.94073959587827;3.4177725713335	16	AGAAGGAG	motif1	+	5.05858
chr19:2114124-2114160;-;9.94073959587827;3.4177725713335	22	AGAAGGAG	motif1	+	5.05858
chr19:2110831-2110902;-;12.4896024604858;3.00067164263071	28	TGCAGGAG	motif1	+	5.25864
chr18:80138069-80138117;+;4.11363608476734;3.32278709951147	24	TGAAGGAG	motif1	+	5.30148
chr18:45954718-45954734;-;9.71968028029209;3.62606646427545	4	TGGAGAAG	motif1	+	5.16196
chr18:45917782-45917819;-;6.26800050111162;3.0867978690841	15	TGCAGAAG	motif1	+	5.17552
chr18:45889841-45889895;-;15.8471746248279;3.55920063191749	16	TGAAGCAG	motif1	+	5.10929
chr18:45870648-45870723;-;17.0415938100674;3.59180317233834	0	TGCAGGAG	motif1	+	5.25864
chr18:45858683-45858782;-;14.7546847836473;3.96109735206741	78	TGCAGGAG	motif1	+	5.25864
chr18:22997666-22997729;+;5.0069425865468;3.56380919339927	32	TGAAGAAG	motif1	+	5.21836
chr18:21045294-21045362;-;9.1734685855543;4.21194118508441	17	TGCAGAAG	motif1	+	5.17552
chr18:9547880-9547949;-;7.16277777334592;3.14386326494032	36	TGGAGCAG	motif1	+	5.05289
chr18:7013837-7013942;-;8.02834421702984;3.58713424004868	75	TGGAGCAG	motif1	+	5.05289
chr18:6995359-6995442;-;8.14790958216151;3.71362461063361	55	TGCAGAAG	motif1	+	5.17552
chr18:2951109-2951206;-;12.5895205501508;4.44770455355094	89	TGCAGAAG	motif1	+	5.17552
chr18:2771534-2771551;+;3.19306155553185;3.1465523548036	5	TGAAGAAG	motif1	+	5.21836
chr18:2688675-2688748;+;6.41067068795359;3.90326834779843	19	AGAAGGAG	motif1	+	5.05858
chr17:82927182-82927245;+;3.60380832725207;3.15522330319036	27	AGCAGGAG	motif1	+	5.01574
chr17:82923650-82923690;+;3.58251585111064;3.043197862036	3	TGCAGCAG	motif1	+	5.06645
chr17:80393588-80393629;+;23.1261158207127;3.86878727443805	8	AGAAGGAG	motif1	+	5.05858
chr17:80385093-80385128;+;16.5963648102095;4.21052253003038	6	TGAAGCAG	motif1	+	5.10929
chr17:80381587-80381615;+;19.6905827742219;3.89394917618668	8	TGCAGCAG	motif1	+	5.06645
chr17:80360147-80360197;+;25.557928063397;3.82588226273757	14	TGGAGGAG	motif1	+	5.24508
chr17:80349850-80349876;+;28.2943928365954;4.38983333200478	13	TGCAGCAG	motif1	+	5.06645
chr17:80347888-80347922;+;26.2232407203013;4.71490913015788	9	TGGAGGAG	motif1	+	5.24508
chr17:80347824-80347849;+;32.279088571146;4.25563655365567	16	TGGAGAAG	motif1	+	5.16196
chr17:80347476-80347507;+;22.5817981768217;4.01761187795352	22	TGCAGCAG	motif1	+	5.06645
chr17:80346574-80346585;+;32.3915702492707;4.97221840010039	3	TGAAGGAG	motif1	+	5.30148
chr17:80345976-80346008;+;16.4524344953074;3.92011081493824	4	TGGAGGAG	motif1	+	5.24508
chr17:80328374-80328400;+;35.7125790042402;4.71407158835344	9	TGGAGAAG	motif1	+	5.16196
chr17:80309081-80309089;+;15.6457378554955;4.07172812763331	0	TGCAGCAG	motif1	+	5.06645
chr17:80289704-80289806;+;46.713161949941;4.94893374500903	84	AGAAGGAG	motif1	+	5.05858
chr17:67948160-67948253;+;15.3275551223667;3.39448916210628	15	TGGAGCAG	motif1	+	5.05289
chr17:67717952-67718051;+;8.79739535990985;3.11663937292913	68	TGGAGCAG	motif1	+	5.05289
chr17:63355236-63355386;+;3.74915420751621;3.42446043233442	118	AGAAGGAG	motif1	+	5.05858
chr17:60226126-60226157;-;11.9397933789326;4.02371273027535	5	TGGAGCAG	motif1	+	5.05289
chr17:60185621-60185651;-;5.22484549101678;3.06249097539944	22	TGGAGCAG	motif1	+	5.05289
chr17:59620081-59620140;+;28.8838905859367;3.97486040266915	21	AGGAGGAG	motif1	+	5.00218
chr17:44885283-44885313;-;6.07475058140655;3.06154791405391	21	TGGAGCAG	motif1	+	5.05289
chr17:44207454-44207553;-;8.10542919640103;3.17341401759209	3	TGAAGAAG	motif1	+	5.21836
chr17:43496206-43496269;+;5.57000158192237;3.2466395458012	54	TGAAGAAG	motif1	+	5.21836
chr17:43492808-43492908;+;8.33215122569298;4.00580007569057	44	AGCAGGAG	motif1	+	5.01574
chr17:43200238-43200283;+;8.64648768346115;3.07872893992515	6	TGGAGGAG	motif1	+	5.24508
chr17:43200238-43200283;+;8.64648768346115;3.07872893992515	9	AGGAGGAG	motif1	+	5.00218
chr17:43200238-43200283;+;8.64648768346115;3.07872893992515	12	AGGAGGAG	motif1	+	5.00218
chr17:43200238-43200283;+;8.64648768346115;3.07872893992515	33	AGGAGGAG	motif1	+	5.00218
chr17:43200238-43200283;+;8.64648768346115;3.07872893992515	36	AGGAGGAG	motif1	+	5.00218
chr17:43200171-43200238;+;12.3203177794275;3.50288863193186	31	AGAAGGAG	motif1	+	5.05858
chr17:43200171-43200238;+;12.3203177794275;3.50288863193186	34	AGGAGGAG	motif1	+	5.00218
chr17:43091874-43091995;-;3.93348026970658;3.07352697535786	23	AGCAGGAG	motif1	+	5.01574
chr17:42323002-42323037;-;3.55519039482702;3.26537689851054	16	TGGAGAAG	motif1	+	5.16196
chr17:39530738-39530816;+;9.57484089540029;3.46732536934737	28	TGAAGCAG	motif1	+	5.10929
chr17:37540405-37540490;-;5.93704103885515;3.47715139807772	13	TGGAGCAG	motif1	+	5.05289
chr17:37252999-37253036;-;8.92376601020933;3.08635313816353	17	TGAAGGAG	motif1	+	5.30148
chr17:37243400-37243484;-;6.8703101078007;3.6498996810906	34	TGGAGAAG	motif1	+	5.16196
chr17:31374034-31374120;+;20.6312298014098;4.38318358105006	62	TGCAGAAG	motif1	+	5.17552
chr17:31357023-31357072;+;6.61150857077978;3.32573740023131	15	TGAAGAAG	motif1	+	5.21836
chr17:31232093-31232171;+;6.09972574927665;4.34967513125828	42	TGAAGAAG	motif1	+	5.21836
chr17:31232093-31232171;+;6.09972574927665;4.34967513125828	45	AGAAGGAG	motif1	+	5.05858
chr17:31229024-31229121;+;20.7979126504053;4.05871130984632	53	TGGAGGAG	motif1	+	5.24508
chr17:31226434-31226461;+;4.41982799784438;3.1099933902016	5	TGCAGCAG	motif1	+	5.06645
chr17:29166851-29166973;-;5.93704103885515;3.33709743848135	85	AGAAGGAG	motif1	+	5.05858
chr17:29097223-29097345;-;4.65699693698974;4.01113269332615	61	AGCAGGAG	motif1	+	5.01574
chr17:29097223-29097345;-;4.65699693698974;4.01113269332615	88	TGGAGCAG	motif1	+	5.05289
chr17:28689518-28689560;+;9.77080467612335;3.86860233724426	21	TGCAGAAG	motif1	+	5.17552
chr17:28689472-28689489;+;14.7842041316439;4.41602352305222	1	TGCAGGAG	motif1	+	5.25864
chr17:28688092-28688113;+;8.23672927946441;3.49614516360341	2	TGAAGCAG	motif1	+	5.10929
chr17:28686357-28686411;+;17.7028963498507;4.22227033944817	43	TGCAGGAG	motif1	+	5.25864
chr17:28684849-28684893;+;17.3768954985622;4.22201352731055	27	TGAAGGAG	motif1	+	5.30148
chr17:28683654-28683732;+;17.1930064863179;3.27440405652948	37	TGCAGGAG	motif1	+	5.25864
chr17:28674284-28674340;+;9.11965524157661;3.4453803017619	1	AGGAGGAG	motif1	+	5.00218
chr17:28674284-28674340;+;9.11965524157661;3.4453803017619	4	AGGAGGAG	motif1	+	5.00218
chr17:28674284-28674340;+;9.11965524157661;3.4453803017619	7	AGGAGGAG	motif1	+	5.00218
chr17:28674284-28674340;+;9.11965524157661;3.4453803017619	10	AGGAGGAG	motif1	+	5.00218
chr17:28643278-28643300;-;13.6262974177746;3.70874527870641	10	TGGAGAAG	motif1	+	5.16196
chr17:28624354-28624386;-;17.5752000053434;3.72287424288908	8	TGCAGAAG	motif1	+	5.17552
chr17:28623939-28623965;-;14.2986824756201;3.41706193137038	10	TGGAGCAG	motif1	+	5.05289
chr17:28621430-28621466;-;27.4806397478165;5.05243123636541	11	TGCAGGAG	motif1	+	5.25864
chr17:7905101-7905141;+;20.5603831336824;4.20686720739636	28	AGGAGGAG	motif1	+	5.00218
chr17:7904441-7904540;+;23.562566556202;3.17514061531952	28	AGCAGGAG	motif1	+	5.01574
chr17:7904441-7904540;+;23.562566556202;3.17514061531952	31	AGGAGGAG	motif1	+	5.00218
chr17:7903824-7903854;+;16.6906253750833;4.30980096217852	9	AGGAGGAG	motif1	+	5.00218
chr17:7901335-7901349;+;6.77337432140419;3.0619684022736	2	TGAAGGAG	motif1	+	5.30148
chr17:7898537-7898569;+;8.39997509610701;3.20948553157944	11	AGAAGGAG	motif1	+	5.05858
chr17:7894945-7895016;+;12.5997729489561;3.36143261760799	44	AGAAGGAG	motif1	+	5.05858
chr17:7894945-7895016;+;12.5997729489561;3.36143261760799	47	AGGAGGAG	motif1	+	5.00218
chr17:7894945-7895016;+;12.5997729489561;3.36143261760799	50	AGGAGGAG	motif1	+	5.00218
chr17:7884859-7884913;+;15.5126269991348;4.05142707340259	35	AGGAGGAG	motif1	+	5.00218
chr17:7884859-7884913;+;15.5126269991348;4.05142707340259	38	AGGAGGAG	motif1	+	5.00218
chr17:7884859-7884913;+;15.5126269991348;4.05142707340259	41	AGGAGGAG	motif1	+	5.00218
chr17:7884859-7884913;+;15.5126269991348;4.05142707340259	44	AGGAGGAG	motif1	+	5.00218
chr17:5020611-5020676;+;5.91258987814105;3.92411799343862	24	TGGAGCAG	motif1	+	5.05289
chr17:5020611-5020676;+;5.91258987814105;3.92411799343862	57	TGGAGAAG	motif1	+	5.16196
chr17:4672272-4672395;-;5.18773402396051;3.43611997132384	70	AGGAGGAG	motif1	+	5.00218
chr17:4090741-4090818;-;4.47780363286337;3.04590315995268	60	TGAAGCAG	motif1	+	5.10929
chr17:4066454-4066540;-;10.727611805211;3.78571765126875	7	TGAAGCAG	motif1	+	5.10929
chr17:4066454-4066540;-;10.727611805211;3.78571765126875	38	TGAAGCAG	motif1	+	5.10929
chr17:4064412-4064529;-;5.11769180937478;3.19961742254882	72	TGGAGGAG	motif1	+	5.24508
chr17:1684473-1684490;-;39.8356768914317;4.43851384270445	7	TGCAGGAG	motif1	+	5.25864
chr17:1661121-1661158;-;41.605670919597;4.68922713070946	0	TGAAGCAG	motif1	+	5.10929
chr17:1651722-1651754;-;32.7176498310769;3.44981812282993	12	TGAAGGAG	motif1	+	5.30148
chr16:89282076-89282160;-;18.9138538093141;3.8521975573692	33	AGAAGGAG	motif1	+	5.05858
chr16:89281929-89281973;-;11.371059610755;3.49927416185125	20	TGAAGGAG	motif1	+	5.30148
chr16:72950593-72950661;-;4.89998944804236;3.6498996810906	2	TGCAGAAG	motif1	+	5.17552
chr16:72889785-72889886;-;7.41045641371003;3.53736640327322	78	TGCAGAAG	motif1	+	5.17552
chr16:72798283-72798361;-;6.96251174897777;3.79812838477623	10	TGAAGAAG	motif1	+	5.21836
chr16:72788560-72788678;-;10.3322594806153;3.65387116762845	22	TGCAGCAG	motif1	+	5.06645
chr16:72101509-72101574;+;7.52493026828663;3.73723308787529	48	AGAAGGAG	motif1	+	5.05858
chr16:70570049-70570087;+;8.97934873199566;3.33339534246632	2	TGCAGAAG	motif1	+	5.17552
chr16:58538167-58538200;-;12.5353465425505;3.29933592649798	14	TGCAGCAG	motif1	+	5.06645
chr16:53324270-53324337;+;3.02088075994945;3.72590122781313	30	TGGAGGAG	motif1	+	5.24508
chr16:53307701-53307943;+;9.71968028029209;3.48378268058373	110	TGGAGCAG	motif1	+	5.05289
chr16:53307701-53307943;+;9.71968028029209;3.48378268058373	205	TGAAGAAG	motif1	+	5.21836
chr16:53304473-53304627;+;6.50552537094525;3.00930880481858	129	TGAAGAAG	motif1	+	5.21836
chr16:53267335-53267453;+;3.79683515758043;3.21758806851942	53	TGAAGGAG	motif1	+	5.30148
chr16:48609802-48609950;-;3.60380832725207;3.58859003775863	36	TGGAGCAG	motif1	+	5.05289
chr16:30733894-30733968;+;9.06717630251688;3.31366352835807	19	TGGAGGAG	motif1	+	5.24508
chr16:30712101-30712123;+;5.5634716178779;3.52413029759262	4	TGCAGCAG	motif1	+	5.06645
chr16:27495351-27495428;-;7.22639637736708;3.47757559539688	44	TGGAGAAG	motif1	+	5.16196
chr16:27488233-27488272;-;4.71281410625412;4.0079378556816	4	TGAAGAAG	motif1	+	5.21836
chr16:18871428-18871470;-;12.9569522571959;3.53091797454697	29	TGAAGAAG	motif1	+	5.21836
chr16:18838579-18838618;-;16.1546910681641;4.26878350470229	24	TGGAGAAG	motif1	+	5.16196
chr16:18838113-18838154;-;17.2553356387379;4.60723509056429	5	AGCAGGAG	motif1	+	5.01574
chr16:18837255-18837316;-;23.1150574425292;4.39775318360503	16	AGAAGGAG	motif1	+	5.05858
chr16:18834920-18834963;-;11.4496133723922;3.6101257354034	9	TGGAGAAG	motif1	+	5.16196
chr16:18834285-18834357;-;16.0116461998477;3.73708513432736	53	TGAAGCAG	motif1	+	5.10929
chr16:18817385-18817439;-;16.9659734762249;3.98880144193963	22	TGCAGAAG	motif1	+	5.17552
chr16:3728438-3728492;-;6.98201976249449;3.91631211978359	38	TGCAGCAG	motif1	+	5.06645
chr16:2048636-2048655;+;3.39498569438619;3.3298476536338	10	TGAAGGAG	motif1	+	5.30148
chr15:90474551-90474567;+;8.20556075321525;3.29480477243888	8	AGGAGGAG	motif1	+	5.00218
chr15:90452898-90452910;+;14.7477539495269;3.24560542009225	2	AGAAGGAG	motif1	+	5.05858
chr15:90449583-90449597;+;21.3328273275211;4.1782722923281	0	AGGAGGAG	motif1	+	5.00218
chr15:90448690-90448709;+;13.5222133370908;3.61670598242365	8	TGAAGCAG	motif1	+	5.10929
chr15:90440514-90440557;+;13.7450654109226;3.31472726682983	17	TGGAGAAG	motif1	+	5.16196
chr15:90426156-90426197;+;18.3683330528594;3.30135704909486	0	TGGAGGAG	motif1	+	5.24508
chr15:89327165-89327229;-;3.26468124671214;3.07241235110244	5	TGAAGAAG	motif1	+	5.21836
chr15:85664569-85664639;+;4.67709237726048;3.59654482787128	14	AGGAGGAG	motif1	+	5.00218
chr15:85655594-85655687;+;4.07269637764762;3.07235037700382	45	TGGAGGAG	motif1	+	5.24508
chr15:85655594-85655687;+;4.07269637764762;3.07235037700382	48	AGGAGGAG	motif1	+	5.00218
chr15:85655594-85655687;+;4.07269637764762;3.07235037700382	51	AGGAGGAG	motif1	+	5.00218
chr15:85585735-85585817;+;7.41045641371003;3.54667424235689	21	TGAAGAAG	motif1	+	5.21836
chr15:85533639-85533725;+;3.9258786940937;3.29792441262149	17	TGAAGAAG	motif1	+	5.21836
chr15:78012957-78013021;-;4.10700266957316;3.13112277973572	15	TGCAGAAG	motif1	+	5.17552
chr15:77181130-77181330;-;8.11467836590503;3.19824122472626	137	TGGAGGAG	motif1	+	5.24508
chr15:77181130-77181330;-;8.11467836590503;3.19824122472626	140	AGGAGGAG	motif1	+	5.00218
chr15:77115071-77115130;-;6.0232685872416;3.69504412375515	47	TGAAGCAG	motif1	+	5.10929
chr15:77114490-77114634;-;7.81253568470708;3.22830172094504	81	TGAAGGAG	motif1	+	5.30148
chr15:75392650-75392715;-;8.5389260707545;3.83934813459882	36	AGAAGGAG	motif1	+	5.05858
chr15:75371554-75371626;-;6.23625231865728;3.3317967159394	46	TGGAGAAG	motif1	+	5.16196
chr15:71898744-71898912;-;18.4499919084434;3.89490965032596	89	TGAAGGAG	motif1	+	5.30148
chr15:71898744-71898912;-;18.4499919084434;3.89490965032596	110	AGCAGGAG	motif1	+	5.01574
chr15:71898375-71898463;-;6.60589869795995;3.07922175646784	10	TGAAGGAG	motif1	+	5.30148
chr15:71830140-71830196;-;9.04990788248955;3.28988291687492	33	TGCAGCAG	motif1	+	5.06645
chr15:71830140-71830196;-;9.04990788248955;3.28988291687492	36	AGCAGGAG	motif1	+	5.01574
chr15:71830140-71830196;-;9.04990788248955;3.28988291687492	39	AGGAGGAG	motif1	+	5.00218
chr15:66325866-66325953;+;5.54987673210617;3.63227868271323	66	TGAAGCAG	motif1	+	5.10929
chr15:63694011-63694081;-;13.1712355374273;4.5486223688775	59	TGAAGAAG	motif1	+	5.21836
chr15:63680116-63680146;-;8.13974904075648;4.16599909228468	15	TGCAGCAG	motif1	+	5.06645
chr15:63645003-63645062;-;8.91300912112304;3.87943330894081	34	TGCAGAAG	motif1	+	5.17552
chr15:61945783-61945840;-;13.994886868448;4.10641086043337	20	AGAAGGAG	motif1	+	5.05858
chr15:61936639-61936710;-;11.9049353104514;3.48406164537114	16	TGGAGAAG	motif1	+	5.16196
chr15:61936639-61936710;-;11.9049353104514;3.48406164537114	54	TGCAGGAG	motif1	+	5.25864
chr15:61875757-61875793;-;14.7753548173953;4.22730873561666	25	TGAAGGAG	motif1	+	5.30148
chr15:61873392-61873405;-;7.16277777334592;3.8317967159394	0	TGCAGCAG	motif1	+	5.06645
chr15:61873392-61873405;-;7.16277777334592;3.8317967159394	3	AGCAGGAG	motif1	+	5.01574
chr15:52407291-52407351;-;13.1426563447567;4.51155001906556	1	TGAAGGAG	motif1	+	5.30148
chr15:52379843-52379909;-;9.79729704085099;3.58494501979338	21	TGCAGCAG	motif1	+	5.06645
chr15:52379649-52379701;-;7.74289766734084;3.22385450894898	9	TGAAGCAG	motif1	+	5.10929
chr15:52367028-52367125;-;10.153896554133;3.89329857380968	71	TGCAGCAG	motif1	+	5.06645
chr15:52364660-52364702;-;5.20570718574776;3.68468530191764	6	TGGAGAAG	motif1	+	5.16196
chr15:52353902-52353987;-;14.5871456580224;4.42634094595422	43	TGGAGCAG	motif1	+	5.05289
chr15:52353902-52353987;-;14.5871456580224;4.42634094595422	46	AGCAGGAG	motif1	+	5.01574
chr15:52353868-52353902;-;10.2685145431155;4.7911607693268	0	AGGAGGAG	motif1	+	5.00218
chr15:52351325-52351440;-;13.6589225548638;3.86721379490897	83	TGGAGCAG	motif1	+	5.05289
chr15:52340268-52340312;-;6.63897950676377;3.30998154234118	1	AGGAGGAG	motif1	+	5.00218
chr15:52330383-52330466;-;12.7417457068689;3.80041910604218	72	AGAAGGAG	motif1	+	5.05858
chr15:52317079-52317135;-;13.5903963556816;3.93674851840328	42	TGCAGAAG	motif1	+	5.17552
chr15:52313404-52313468;-;10.3627504997636;3.66643984912544	52	AGGAGGAG	motif1	+	5.00218
chr15:51500034-51500067;-;9.09997301065259;4.16428247320391	11	TGAAGGAG	motif1	+	5.30148
chr15:51499046-51499083;-;7.88780401760799;3.72640198973567	20	TGGAGAAG	motif1	+	5.16196
chr15:51459603-51459657;-;18.6048833772528;4.35971906264209	13	TGGAGCAG	motif1	+	5.05289
chr15:44596125-44596202;-;9.66845123949247;3.521082472045	65	TGAAGCAG	motif1	+	5.10929
chr15:44584357-44584450;-;8.9421818055679;3.12261273147018	66	TGGAGCAG	motif1	+	5.05289
chr15:44584357-44584450;-;8.9421818055679;3.12261273147018	76	TGGAGGAG	motif1	+	5.24508
chr15:44584238-44584316;-;7.50366937202078;3.28662999710353	17	TGGAGGAG	motif1	+	5.24508
chr15:44584238-44584316;-;7.50366937202078;3.28662999710353	26	TGGAGAAG	motif1	+	5.16196
chr15:44584049-44584067;-;4.52310391294779;3.49226749878743	8	AGCAGGAG	motif1	+	5.01574
chr15:43527116-43527162;+;13.9863623875465;3.60791048477093	25	TGCAGGAG	motif1	+	5.25864
chr15:43524350-43524419;+;15.3487122920368;3.78416678258119	53	TGGAGAAG	motif1	+	5.16196
chr15:43523397-43523486;+;36.1451355049263;4.20071929967787	57	TGGAGGAG	motif1	+	5.24508
chr15:43522766-43522809;+;14.1216160976518;3.80724794391875	16	AGGAGGAG	motif1	+	5.00218
chr15:43456249-43456291;-;4.8389504973081;3.1323214583838	31	TGGAGAAG	motif1	+	5.16196
chr15:43025408-43025425;-;7.21571086984422;3.94338210790676	6	TGCAGAAG	motif1	+	5.17552
chr15:42439272-42439305;-;16.4394658363531;4.67036753770532	23	AGCAGGAG	motif1	+	5.01574
chr15:42414631-42414702;-;19.6445728102415;5.10512388860145	19	TGAAGGAG	motif1	+	5.30148
chr15:42414631-42414702;-;19.6445728102415;5.10512388860145	33	TGCAGCAG	motif1	+	5.06645
chr15:41748722-41748815;+;6.13267396078466;3.4169713362064	1	TGCAGCAG	motif1	+	5.06645
chr15:41742550-41742645;+;7.13765659595621;3.41878929694784	55	TGCAGCAG	motif1	+	5.06645
chr15:41713398-41713474;+;11.5800440863793;4.47884669267811	47	AGGAGGAG	motif1	+	5.00218
chr15:41668866-41668952;+;8.17576349043893;3.28971786767607	29	TGGAGGAG	motif1	+	5.24508
chr15:41074369-41074429;-;4.49154583464042;3.39189711692916	22	TGGAGGAG	motif1	+	5.24508
chr15:40034342-40034386;+;16.1807456906655;4.04766442442101	17	TGAAGCAG	motif1	+	5.10929
chr15:39967576-39967641;+;5.74463099573356;3.05738373417434	51	TGCAGAAG	motif1	+	5.17552
chr15:39949185-39949228;+;7.46390892788587;3.18864778828344	33	AGGAGGAG	motif1	+	5.00218
chr15:39939532-39939603;+;10.7949039524215;3.27183575546406	25	TGAAGAAG	motif1	+	5.21836
chr15:34904387-34904420;-;4.71153457554001;4.19692385777115	15	TGGAGCAG	motif1	+	5.05289
chr15:34884555-34884610;-;5.85390763997662;3.6879511706335	19	TGAAGAAG	motif1	+	5.21836
chr15:34874711-34874865;-;11.312801120985;3.20686720739636	107	TGGAGCAG	motif1	+	5.05289
chr15:29766396-29766481;-;20.8945579451983;3.69025558072023	7	TGAAGAAG	motif1	+	5.21836
chr15:29766396-29766481;-;20.8945579451983;3.69025558072023	71	AGAAGGAG	motif1	+	5.05858
chr15:28256213-28256253;-;6.63305433614743;3.54551730943776	12	TGAAGCAG	motif1	+	5.10929
chr15:28246837-28246897;-;8.24720658856395;3.07847549193964	30	TGAAGAAG	motif1	+	5.21836
chr15:28233148-28233211;-;13.415148838393;3.51464585470698	17	TGGAGGAG	motif1	+	5.24508
chr15:28198728-28198763;-;20.3714602682156;4.16925758464857	26	TGAAGAAG	motif1	+	5.21836
chr15:28186703-28186735;-;15.727554980951;3.80724794391875	16	TGCAGGAG	motif1	+	5.25864
chr15:28186580-28186626;-;14.3891862643265;4.07904562473202	19	AGGAGGAG	motif1	+	5.00218
chr15:28178969-28179026;-;21.8620078939428;4.83098524655281	24	TGGAGAAG	motif1	+	5.16196
chr15:28135528-28135560;-;15.3131455659706;5.18489553360257	20	AGAAGGAG	motif1	+	5.05858
chr15:28111888-28111961;-;12.1422936886899;3.89641968673066	23	TGGAGGAG	motif1	+	5.24508
chr15:25370956-25371105;-;14.1014612979909;3.24123707568434	101	TGAAGAAG	motif1	+	5.21836
chr15:25360438-25360474;-;3.10405837902882;3.61710551027682	6	TGAAGGAG	motif1	+	5.30148
chr14:104953740-104953799;-;45.5833428533452;5.60678671835382	4	TGAAGGAG	motif1	+	5.30148
chr14:102968553-102968588;-;13.0598970885539;3.50930880481858	20	TGAAGAAG	motif1	+	5.21836
chr14:102968553-102968588;-;13.0598970885539;3.50930880481858	23	AGAAGGAG	motif1	+	5.05858
chr14:102968271-102968355;-;26.9500071430799;4.24062767070662	8	TGGAGGAG	motif1	+	5.24508
chr14:102967089-102967144;-;11.0745486677478;3.45137853276968	47	AGAAGGAG	motif1	+	5.05858
chr14:102939830-102939849;-;5.24159533278737;4.07166831027273	7	TGCAGCAG	motif1	+	5.06645
chr14:102042229-102042249;+;59.0677952158866;3.9547252963632	2	TGCAGAAG	motif1	+	5.17552
chr14:102039211-102039226;+;41.5963133768775;3.80373537244225	4	TGCAGCAG	motif1	+	5.06645
chr14:102039158-102039190;+;57.4844705506251;3.80405358869222	7	TGCAGGAG	motif1	+	5.25864
chr14:102029909-102029925;+;74.5346766450215;4.69638121300459	6	AGCAGGAG	motif1	+	5.01574
chr14:102029856-102029885;+;400;4.9229638272076	18	TGCAGCAG	motif1	+	5.06645
chr14:102029641-102029661;+;53.7171061133447;4.43355818293925	9	TGGAGGAG	motif1	+	5.24508
chr14:102028015-102028024;+;33.1342506919814;4.3053196610113	1	TGGAGAAG	motif1	+	5.16196
chr14:102027620-102027643;+;70.8694089480366;4.5879944257177	12	TGAAGGAG	motif1	+	5.30148
chr14:102012323-102012359;+;65.3471833571212;4.72900880364794	16	TGCAGAAG	motif1	+	5.17552
chr14:102010415-102010431;+;86.8106500756608;4.72016922174318	7	TGAAGGAG	motif1	+	5.30148
chr14:102009955-102009970;+;61.0339474828581;4.34009486518995	4	TGAAGAAG	motif1	+	5.21836
chr14:102005186-102005206;+;54.6086590349111;3.86403626971996	9	TGGAGCAG	motif1	+	5.05289
chr14:102000358-102000370;+;66.0876769564931;4.47647537642283	3	TGAAGGAG	motif1	+	5.30148
chr14:101995182-101995213;+;74.475785683441;3.77568515486515	11	TGGAGCAG	motif1	+	5.05289
chr14:101986582-101986620;+;42.2404228001394;4.32054620880927	26	TGGAGGAG	motif1	+	5.24508
chr14:101986315-101986359;+;66.2667545718176;4.06825513148232	26	TGCAGCAG	motif1	+	5.06645
chr14:101964755-101964787;+;48.1795555087419;3.75371386289945	24	TGCAGAAG	motif1	+	5.17552
chr14:96331380-96331461;-;4.47543499679872;3.50869981574024	56	TGCAGAAG	motif1	+	5.17552
chr14:96322643-96322727;-;7.04167898825779;3.61919940875853	49	TGAAGAAG	motif1	+	5.21836
chr14:96315431-96315506;-;6.80150044207907;3.19920428186003	11	TGAAGAAG	motif1	+	5.21836
chr14:96315431-96315506;-;6.80150044207907;3.19920428186003	50	TGGAGGAG	motif1	+	5.24508
chr14:96309475-96309535;-;6.63897950676377;3.73675212784897	29	TGGAGGAG	motif1	+	5.24508
chr14:95111329-95111416;-;7.86911968620635;3.09438402489623	33	TGAAGAAG	motif1	+	5.21836
chr14:95096637-95096714;-;12.1165287877432;4.46019288631654	47	AGGAGGAG	motif1	+	5.00218
chr14:95096637-95096714;-;12.1165287877432;4.46019288631654	59	AGGAGGAG	motif1	+	5.00218
chr14:95096637-95096714;-;12.1165287877432;4.46019288631654	62	AGGAGGAG	motif1	+	5.00218
chr14:95090534-95090666;-;6.26158684516954;3.36761520397978	105	TGCAGCAG	motif1	+	5.06645
chr14:93242852-93242969;-;6.2175193493432;4.17862481718255	3	TGAAGCAG	motif1	+	5.10929
chr14:74798791-74798896;+;19.2797183668645;4.50476709224468	90	TGGAGAAG	motif1	+	5.16196
chr14:74780506-74780583;+;8.74426232518586;3.11710551027682	4	TGCAGAAG	motif1	+	5.17552
chr14:71589204-71589290;+;6.1589472722785;3.00791955874644	38	TGCAGGAG	motif1	+	5.25864
chr14:70907654-70907750;+;7.81157778536417;3.1425798318925	37	TGCAGCAG	motif1	+	5.06645
chr14:64415357-64415465;+;8.50971837955824;3.09917704931083	92	TGAAGAAG	motif1	+	5.21836
chr14:64186500-64186542;+;6.7516588433308;3.63981074012179	26	TGAAGGAG	motif1	+	5.30148
chr14:64167601-64167632;+;6.30479641352897;3.27005684575746	15	TGGAGCAG	motif1	+	5.05289
chr14:64167545-64167601;+;9.66061395624171;4.085858002475	14	TGGAGAAG	motif1	+	5.16196
chr14:64165332-64165409;+;10.8275529524439;5.13471285656885	17	TGAAGAAG	motif1	+	5.21836
chr14:64162143-64162193;+;4.83854844155486;3.53736640327322	35	TGAAGCAG	motif1	+	5.10929
chr14:64162069-64162143;+;9.89043900070191;3.94104386430202	37	TGCAGAAG	motif1	+	5.17552
chr14:64126373-64126437;+;7.60362400597873;3.60760701504814	38	TGGAGGAG	motif1	+	5.24508
chr14:64098001-64098145;+;18.2175993342139;5.00371345667183	63	AGAAGGAG	motif1	+	5.05858
chr14:64070756-64070809;+;5.73117429821639;4.17027285226226	18	TGGAGAAG	motif1	+	5.16196
chr14:64025174-64025310;+;14.4824610261494;4.20874720242548	12	TGAAGAAG	motif1	+	5.21836
chr14:50822008-50822070;-;3.89969839598615;3.38686527525681	24	TGGAGCAG	motif1	+	5.05289
chr14:50792718-50792783;-;5.80376852955713;3.33637573004652	26	TGAAGAAG	motif1	+	5.21836
chr14:50760092-50760159;-;5.65015932371406;3.20160187365028	47	TGCAGGAG	motif1	+	5.25864
chr14:50757850-50757932;-;4.02361503120356;3.14554512049458	24	AGGAGGAG	motif1	+	5.00218
chr14:50743427-50743518;-;12.1742883414849;3.60866860099461	29	TGAAGCAG	motif1	+	5.10929
chr14:34764715-34764902;-;10.8966752929386;3.29884183345933	115	TGAAGAAG	motif1	+	5.21836
chr14:31323742-31323799;-;4.29430157334447;3.18350231719864	35	AGAAGGAG	motif1	+	5.05858
chr14:31168381-31168421;-;16.2362576311413;3.81053711869007	10	TGAAGAAG	motif1	+	5.21836
chr14:31150065-31150127;-;12.938698343794;3.43195941048703	13	TGCAGCAG	motif1	+	5.06645
chr14:31129239-31129317;-;22.4826738332448;4.4825676396832	24	TGGAGCAG	motif1	+	5.05289
chr14:31121394-31121443;-;24.4877960476075;4.44755720445013	30	TGGAGCAG	motif1	+	5.05289
chr14:31113963-31114001;-;15.8569227158264;3.83622098425156	18	TGCAGAAG	motif1	+	5.17552
chr14:31103005-31103031;-;7.3136214349576;3.06531278439796	14	TGAAGAAG	motif1	+	5.21836
chr14:21415754-21415873;-;11.1338426732806;3.26319200278994	37	TGAAGAAG	motif1	+	5.21836
chr14:21397843-21397870;-;5.56723909225709;3.24142234949242	0	TGCAGCAG	motif1	+	5.06645
chr14:21394913-21394967;-;16.0772560187303;4.87669505111472	5	TGAAGCAG	motif1	+	5.10929
chr14:21363033-21363116;-;8.89564948075726;3.24547042476661	29	TGAAGAAG	motif1	+	5.21836
chr14:21354472-21354540;-;8.00606582891165;3.01793149502651	21	AGAAGGAG	motif1	+	5.05858
chr13:102866259-102866377;+;3.84734480118271;3.28329295143806	0	AGGAGGAG	motif1	+	5.00218
chr13:102629482-102629521;+;5.85099130932763;3.86191282234366	20	TGAAGCAG	motif1	+	5.10929
chr13:102616394-102616467;+;6.78002274325538;3.01573267632113	48	TGCAGAAG	motif1	+	5.17552
chr13:98829419-98829522;-;6.67889890080218;3.80729828746627	73	TGAAGGAG	motif1	+	5.30148
chr13:98800380-98800459;-;4.40122043278227;3.35822305716086	2	TGAAGAAG	motif1	+	5.21836
chr13:98794647-98794741;-;5.71891115574414;3.19079672667242	3	TGGAGGAG	motif1	+	5.24508
chr13:98006173-98006205;+;18.199860532501;3.12867644041856	24	TGCAGAAG	motif1	+	5.17552
chr13:77206722-77206826;-;19.584125591191;3.74076569859025	67	TGCAGCAG	motif1	+	5.06645
chr13:77205319-77205383;-;10.7682501456013;3.82984765363379	4	TGGAGGAG	motif1	+	5.24508
chr13:77194201-77194244;-;18.2982235518278;4.09802022593391	20	TGGAGGAG	motif1	+	5.24508
chr13:77185283-77185296;-;9.27009737475806;4.41602352305222	4	AGAAGGAG	motif1	+	5.05858
chr13:77181791-77181866;-;15.119209151631;4.24264026040454	57	TGGAGAAG	motif1	+	5.16196
chr13:77177754-77177816;-;14.2098442285398;4.56034371994625	20	TGGAGGAG	motif1	+	5.24508
chr13:77176499-77176631;-;24.7377150656223;4.31406261413336	11	TGCAGGAG	motif1	+	5.25864
chr13:77171538-77171619;-;17.2772180477601;3.69531855690302	33	TGAAGAAG	motif1	+	5.21836
chr13:77164452-77164496;-;18.1135555268326;4.31994341309371	2	TGCAGCAG	motif1	+	5.06645
chr13:77164452-77164496;-;18.1135555268326;4.31994341309371	16	TGAAGAAG	motif1	+	5.21836
chr13:77125382-77125420;-;22.0748978854456;5.39130365945394	20	TGAAGGAG	motif1	+	5.30148
chr13:77095442-77095512;-;11.1814574113196;4.0901336103594	23	TGCAGCAG	motif1	+	5.06645
chr13:77076760-77076829;-;24.3833774705444;4.19722103365299	54	TGAAGGAG	motif1	+	5.30148
chr13:72775208-72775282;-;6.34490000002929;3.35583875462771	32	TGAAGAAG	motif1	+	5.21836
chr13:42303219-42303254;+;9.44094005705225;3.26034409646363	11	TGAAGAAG	motif1	+	5.21836
chr13:32753473-32753537;+;3.63883900480497;3.07501046692534	39	TGAAGCAG	motif1	+	5.10929
chr13:32396900-32397028;+;11.8118593012111;4.44799455916281	17	TGAAGCAG	motif1	+	5.10929
chr13:32370957-32371064;+;8.35184049391799;3.69627825155053	2	TGGAGAAG	motif1	+	5.16196
chr13:23368406-23368437;-;6.78771409097806;3.08713424004867	14	AGAAGGAG	motif1	+	5.05858
chr13:23354883-23354924;-;8.46916022138348;3.48462306923874	27	TGGAGCAG	motif1	+	5.05289
chr13:23341209-23341251;-;14.6311183438237;3.87308906998067	14	TGGAGAAG	motif1	+	5.16196
chr13:23338641-23338691;-;21.9887679896806;3.88708645458398	39	TGCAGCAG	motif1	+	5.06645
chr13:23334439-23334458;-;12.7764781007888;3.6361892827736	8	TGCAGAAG	motif1	+	5.17552
chr13:20988217-20988325;-;5.47150469264731;3.74663954580121	5	AGGAGGAG	motif1	+	5.00218
chr12:132804845-132804919;-;8.37429829928264;3.6381154455214	24	TGAAGCAG	motif1	+	5.10929
chr12:132796545-132796692;-;11.1759718444919;3.36133179329859	50	TGGAGGAG	motif1	+	5.24508
chr12:132796545-132796692;-;11.1759718444919;3.36133179329859	134	TGGAGCAG	motif1	+	5.05289
chr12:132796141-132796192;-;8.56495331560817;4.01657685139751	15	TGCAGCAG	motif1	+	5.06645
chr12:132796141-132796192;-;8.56495331560817;4.01657685139751	18	AGCAGGAG	motif1	+	5.01574
chr12:132786365-132786513;-;9.00133097855196;3.44613742818887	17	AGAAGGAG	motif1	+	5.05858
chr12:132786365-132786513;-;9.00133097855196;3.44613742818887	80	TGCAGGAG	motif1	+	5.25864
chr12:132784180-132784258;-;5.03463759740433;3.20516791916543	21	TGCAGGAG	motif1	+	5.25864
chr12:132784180-132784258;-;5.03463759740433;3.20516791916543	54	TGGAGGAG	motif1	+	5.24508
chr12:132776993-132777080;-;9.35048591008377;3.50829353720489	70	TGCAGAAG	motif1	+	5.17552
chr12:132776641-132776734;-;8.87399854321233;4.04101658574297	30	TGAAGCAG	motif1	+	5.10929
chr12:132078769-132078805;+;9.28686308462628;4.28614977703525	16	TGAAGCAG	motif1	+	5.10929
chr12:132064676-132064715;+;9.91775334525633;3.2559249196481	7	TGCAGAAG	motif1	+	5.17552
chr12:132045443-132045473;+;9.66036017339348;3.73414938776122	4	TGAAGCAG	motif1	+	5.10929
chr12:132044213-132044286;+;22.8846891050895;4.31591004143901	15	TGCAGGAG	motif1	+	5.25864
chr12:132044213-132044286;+;22.8846891050895;4.31591004143901	42	TGGAGCAG	motif1	+	5.05289
chr12:132044213-132044286;+;22.8846891050895;4.31591004143901	45	AGCAGGAG	motif1	+	5.01574
chr12:132044213-132044286;+;22.8846891050895;4.31591004143901	48	AGGAGGAG	motif1	+	5.00218
chr12:132043309-132043360;+;15.6653992972016;4.07567704407467	16	TGGAGGAG	motif1	+	5.24508
chr12:131987819-131987841;+;8.56495331560817;3.34123330746312	0	TGGAGGAG	motif1	+	5.24508
chr12:131961881-131961935;+;16.3333416452107;4.15492725886233	12	TGAAGAAG	motif1	+	5.21836
chr12:131961881-131961935;+;16.3333416452107;4.15492725886233	20	AGGAGGAG	motif1	+	5.00218
chr12:131961881-131961935;+;16.3333416452107;4.15492725886233	23	AGGAGGAG	motif1	+	5.00218
chr12:131961881-131961935;+;16.3333416452107;4.15492725886233	26	AGGAGGAG	motif1	+	5.00218
chr12:122355117-122355169;-;3.58251585111064;3.28971786767607	17	AGCAGGAG	motif1	+	5.01574
chr12:120155609-120155629;-;7.6421032506777;4.78427073962362	7	AGGAGGAG	motif1	+	5.00218
chr12:120155609-120155629;-;7.6421032506777;4.78427073962362	10	AGGAGGAG	motif1	+	5.00218
chr12:120151275-120151312;-;9.55497212505123;3.83709743848135	3	TGCAGCAG	motif1	+	5.06645
chr12:120138787-120138799;-;11.9404237086955;3.9384518191249	1	TGGAGGAG	motif1	+	5.24508
chr12:119776356-119776408;-;5.72461538604316;3.11710551027682	43	TGGAGAAG	motif1	+	5.16196
chr12:119772774-119772904;-;8.33215122569298;3.96979445323287	70	TGGAGAAG	motif1	+	5.16196
chr12:119760938-119760998;-;7.04167898825779;3.7769503216225	13	AGGAGGAG	motif1	+	5.00218
chr12:119757431-119757452;-;7.22639637736708;3.7780695577205	11	TGGAGAAG	motif1	+	5.16196
chr12:119752170-119752249;-;5.71891115574414;4.17934652561738	69	TGCAGGAG	motif1	+	5.25864
chr12:119730494-119730596;-;6.7516588433308;3.21292111054731	19	TGAAGGAG	motif1	+	5.30148
chr12:119730494-119730596;-;6.7516588433308;3.21292111054731	49	TGCAGCAG	motif1	+	5.06645
chr12:119710294-119710332;-;3.45471849652811;3.13112277973572	23	TGGAGCAG	motif1	+	5.05289
chr12:115991063-115991132;-;8.1174697701495;3.57256106721892	14	TGGAGCAG	motif1	+	5.05289
chr12:112235553-112235649;-;13.4520066030574;4.48440781292716	68	AGCAGGAG	motif1	+	5.01574
chr12:112235089-112235253;-;12.4657199947949;4.55076643294508	81	TGGAGAAG	motif1	+	5.16196
chr12:92864865-92864966;-;3.20775648623303;3.86191282234366	77	TGGAGGAG	motif1	+	5.24508
chr12:78118208-78118293;+;9.53022215180823;3.17970710923922	13	TGGAGAAG	motif1	+	5.16196
chr12:71632892-71632976;-;6.60914275510623;3.68874272949757	12	TGGAGAAG	motif1	+	5.16196
chr12:67312603-67312644;+;6.77337432140419;3.01147957841119	21	AGCAGGAG	motif1	+	5.01574
chr12:67302573-67302589;+;9.97666521746169;3.10166717129513	1	TGGAGCAG	motif1	+	5.05289
chr12:62390958-62390979;+;4.61278819968627;3.30329003370354	4	TGAAGAAG	motif1	+	5.21836
chr12:56603573-56603613;-;6.45520047559749;3.61395322184971	8	TGGAGGAG	motif1	+	5.24508
chr12:56170142-56170209;-;5.54720312627365;3.11644991855629	52	AGAAGGAG	motif1	+	5.05858
chr12:56169797-56169902;-;8.3552562314116;3.00809031209566	91	AGAAGGAG	motif1	+	5.05858
chr12:39341532-39341615;-;3.74915420751621;3.90748676637275	25	TGAAGAAG	motif1	+	5.21836
chr12:39341532-39341615;-;3.74915420751621;3.90748676637275	33	AGGAGGAG	motif1	+	5.00218
chr12:39341532-39341615;-;3.74915420751621;3.90748676637275	36	AGGAGGAG	motif1	+	5.00218
chr12:39341532-39341615;-;3.74915420751621;3.90748676637275	39	AGGAGGAG	motif1	+	5.00218
chr12:39341532-39341615;-;3.74915420751621;3.90748676637275	42	AGGAGGAG	motif1	+	5.00218
chr12:30631923-30631954;-;7.95033085566055;3.86256592109397	15	TGCAGGAG	motif1	+	5.25864
chr12:26628045-26628111;-;7.04167898825779;3.7769503216225	4	AGAAGGAG	motif1	+	5.05858
chr12:26621124-26621296;-;25.6540366959495;5.1375609617613	100	TGGAGAAG	motif1	+	5.16196
chr12:26494155-26494196;-;4.28974407218656;3.05586350701431	19	TGAAGGAG	motif1	+	5.30148
chr12:26443603-26443628;-;5.5463928889803;3.11500551601217	0	TGCAGCAG	motif1	+	5.06645
chr12:6600239-6600266;-;24.6134143625571;4.45599946851447	9	TGGAGAAG	motif1	+	5.16196
chr12:6587843-6587894;-;26.128111965054;3.40476039621704	18	TGGAGGAG	motif1	+	5.24508
chr12:6581060-6581108;-;24.8264932297919;3.76017931282935	23	TGAAGGAG	motif1	+	5.30148
chr12:6570422-6570471;-;9.89043900070191;3.34921385087816	14	TGCAGGAG	motif1	+	5.25864
chr12:6517781-6517812;+;17.2599848851397;3.80918592093455	15	AGGAGGAG	motif1	+	5.00218
chr12:6517665-6517680;+;11.4276280075961;3.42041343080602	7	TGCAGCAG	motif1	+	5.06645
chr12:6517595-6517642;+;12.6589019613759;3.31165438325525	28	TGCAGAAG	motif1	+	5.17552
chr12:6517595-6517642;+;12.6589019613759;3.31165438325525	31	AGAAGGAG	motif1	+	5.05858
chr12:896070-896095;+;14.8891073991978;3.54496448208632	8	TGCAGCAG	motif1	+	5.06645
chr12:328855-328886;-;6.12084210744607;3.50340026222528	12	TGAAGAAG	motif1	+	5.21836
chr12:310988-311049;-;3.55495653854982;3.61025805632837	7	TGGAGCAG	motif1	+	5.05289
chr11:128974149-128974331;-;4.19678194867354;3.35516069016878	122	TGAAGAAG	motif1	+	5.21836
chr11:122789096-122789221;+;3.84243353876315;3.10414603119312	88	TGGAGCAG	motif1	+	5.05289
chr11:120485544-120485579;+;4.55938999172766;3.05099628956151	20	TGCAGAAG	motif1	+	5.17552
chr11:120479959-120480018;+;8.84287580449513;3.13584883715077	9	TGAAGCAG	motif1	+	5.10929
chr11:120477448-120477467;+;6.62124082186184;3.80765059395457	10	TGAAGAAG	motif1	+	5.21836
chr11:120477222-120477274;+;23.1943748521781;4.29036237685964	31	TGAAGGAG	motif1	+	5.30148
chr11:120447059-120447086;+;9.28141527997256;3.16956637720223	14	TGAAGAAG	motif1	+	5.21836
chr11:120447024-120447059;+;10.4087461263698;3.299529905206	6	TGGAGAAG	motif1	+	5.16196
chr11:120447024-120447059;+;10.4087461263698;3.299529905206	9	AGAAGGAG	motif1	+	5.05858
chr11:120421803-120421848;+;7.67186065028059;3.14031855254715	0	TGGAGCAG	motif1	+	5.05289
chr11:120336687-120336805;+;12.0829568636329;3.58684956128085	6	AGAAGGAG	motif1	+	5.05858
chr11:118520034-118520057;+;8.14790958216151;3.84580390402419	2	AGGAGGAG	motif1	+	5.00218
chr11:118503810-118503899;+;13.3688302882572;3.67073732677399	13	TGAAGAAG	motif1	+	5.21836
chr11:118493170-118493218;+;12.3949191637151;4.55142707340259	14	AGAAGGAG	motif1	+	5.05858
chr11:118473728-118473821;+;11.1747434135072;5.12453744382811	33	TGGAGAAG	motif1	+	5.16196
chr11:113875454-113875531;-;6.45731471472868;3.52912234187894	43	TGCAGCAG	motif1	+	5.06645
chr11:108271083-108271138;+;7.31653607702435;3.00380930534395	6	TGGAGAAG	motif1	+	5.16196
chr11:108257480-108257506;+;6.96647130269322;3.49833623265105	14	TGCAGGAG	motif1	+	5.25864
chr11:108078184-108078240;+;4.05899073105926;3.31975871266498	43	TGAAGCAG	motif1	+	5.10929
chr11:94853932-94854031;+;8.53616671195334;3.55455790028605	40	TGCAGCAG	motif1	+	5.06645
chr11:72017701-72017790;-;12.9607445561935;3.06842277255147	69	TGGAGAAG	motif1	+	5.16196
chr11:72017701-72017790;-;12.9607445561935;3.06842277255147	72	AGAAGGAG	motif1	+	5.05858
chr11:72014431-72014549;-;13.9051447099163;3.5680045734555	30	AGCAGGAG	motif1	+	5.01574
chr11:72014431-72014549;-;13.9051447099163;3.5680045734555	33	AGGAGGAG	motif1	+	5.00218
chr11:72013660-72013724;-;11.5689741518669;3.79838666673563	15	TGGAGGAG	motif1	+	5.24508
chr11:72012895-72012978;-;8.41285050174566;3.37968488077249	34	TGGAGGAG	motif1	+	5.24508
chr11:72012402-72012442;-;5.38681645855344;4.33062791062761	1	TGGAGCAG	motif1	+	5.05289
chr11:72009066-72009172;-;8.42218661963575;3.01461564183101	39	TGCAGGAG	motif1	+	5.25864
chr11:72009066-72009172;-;8.42218661963575;3.01461564183101	60	TGGAGCAG	motif1	+	5.05289
chr11:72009066-72009172;-;8.42218661963575;3.01461564183101	69	TGCAGAAG	motif1	+	5.17552
chr11:66058055-66058151;+;12.8571727054617;3.28520486520522	38	TGGAGAAG	motif1	+	5.16196
chr11:66058055-66058151;+;12.8571727054617;3.28520486520522	56	TGAAGGAG	motif1	+	5.30148
chr11:62536058-62536095;-;37.5422997277819;4.09815908243221	1	AGAAGGAG	motif1	+	5.05858
chr11:62536058-62536095;-;37.5422997277819;4.09815908243221	4	AGGAGGAG	motif1	+	5.00218
chr11:62529979-62529999;-;400;4.88085942622711	10	AGAAGGAG	motif1	+	5.05858
chr11:46778496-46778543;-;12.7067921833541;3.67490277227953	9	TGAAGGAG	motif1	+	5.30148
chr11:33348537-33348673;+;9.83003182600311;3.0179615693431	101	AGAAGGAG	motif1	+	5.05858
chr11:32934798-32934841;+;8.02834421702984;3.85176077411611	23	TGAAGAAG	motif1	+	5.21836
chr11:17117491-17117552;-;8.13604103732633;3.69653976501343	13	AGGAGGAG	motif1	+	5.00218
chr11:17105179-17105260;-;9.22668173399626;3.31618735063404	73	TGAAGAAG	motif1	+	5.21836
chr11:12204276-12204355;+;7.84996604105458;3.05842703495773	52	TGGAGAAG	motif1	+	5.16196
chr11:11922737-11922777;+;4.83854844155486;3.76708221259187	18	TGGAGCAG	motif1	+	5.05289
chr11:10772567-10772609;+;4.28634249143662;3.13317643954403	12	TGAAGAAG	motif1	+	5.21836
chr11:9845650-9845733;-;3.57487989342468;3.31446147923639	13	TGAAGAAG	motif1	+	5.21836
chr11:9842622-9842742;-;10.0726472965755;3.99475633686462	43	TGAAGAAG	motif1	+	5.21836
chr11:9178131-9178251;-;15.0859108286465;3.24218556979396	112	TGAAGCAG	motif1	+	5.10929
chr11:3705292-3705334;-;10.2738755176157;3.4621451135445	4	TGAAGAAG	motif1	+	5.21836
chr11:3693234-3693267;-;9.25188231888627;3.79239524912685	20	TGAAGAAG	motif1	+	5.21836
chr10:128105410-128105432;-;10.7188074963947;3.64082600773548	2	TGAAGCAG	motif1	+	5.10929
chr10:128103277-128103295;-;13.9825909914638;3.61000809642315	7	TGAAGGAG	motif1	+	5.30148
chr10:128103277-128103295;-;13.9825909914638;3.61000809642315	10	AGGAGGAG	motif1	+	5.00218
chr10:128103126-128103147;-;10.7157272201423;3.37234117201793	8	AGCAGGAG	motif1	+	5.01574
chr10:128102755-128102780;-;9.59567953277827;3.38322935223843	5	TGGAGGAG	motif1	+	5.24508
chr10:127439178-127439220;+;8.11467836590503;3.85407110444302	12	TGCAGCAG	motif1	+	5.06645
chr10:122249054-122249152;+;5.13062158393866;3.44916168795972	41	TGAAGAAG	motif1	+	5.21836
chr10:122249054-122249152;+;5.13062158393866;3.44916168795972	44	AGAAGGAG	motif1	+	5.05858
chr10:122249054-122249152;+;5.13062158393866;3.44916168795972	47	AGGAGGAG	motif1	+	5.00218
chr10:119058064-119058108;-;23.621202513954;3.22027873163875	34	AGAAGGAG	motif1	+	5.05858
chr10:119050520-119050561;-;26.8056244325178;3.38850284127324	2	AGGAGGAG	motif1	+	5.00218
chr10:119044053-119044084;-;17.3726546294792;3.1981742979897	8	TGGAGAAG	motif1	+	5.16196
chr10:119042725-119042771;-;24.2416029078012;3.58408118791795	11	TGGAGAAG	motif1	+	5.16196
chr10:110602564-110602653;+;5.72461538604316;3.31896660330232	10	TGAAGGAG	motif1	+	5.30148
chr10:110601721-110601883;+;11.890353968909;3.00075341324275	68	TGAAGAAG	motif1	+	5.21836
chr10:100929348-100929415;+;4.30594999989801;3.30583689620233	40	TGGAGAAG	motif1	+	5.16196
chr10:99971987-99972018;-;4.65699693698974;3.64764194052935	21	AGAAGGAG	motif1	+	5.05858
chr10:99956707-99956813;-;6.91037744841566;3.12017883527756	61	AGGAGGAG	motif1	+	5.00218
chr10:99955660-99955732;-;3.9452720679178;3.06718787648692	51	AGCAGGAG	motif1	+	5.01574
chr10:99886466-99886536;-;6.06345846155317;3.07055080808107	58	TGGAGGAG	motif1	+	5.24508
chr10:97366485-97366614;-;8.71204159413985;3.39760513896203	37	AGGAGGAG	motif1	+	5.00218
chr10:93359909-93359938;-;29.6442633223053;4.49835585341349	12	TGCAGCAG	motif1	+	5.06645
chr10:93356712-93356770;-;22.8770309056063;4.12129050426713	27	TGGAGGAG	motif1	+	5.24508
chr10:93349866-93349906;-;24.3406353333613;4.01657685139752	14	TGGAGGAG	motif1	+	5.24508
chr10:93310595-93310618;-;20.8044324193403;4.00746179953232	9	AGAAGGAG	motif1	+	5.05858
chr10:78004722-78004795;-;5.09480877616127;3.58219911803665	39	TGCAGCAG	motif1	+	5.06645
chr10:77843535-77843605;-;5.07047379125401;3.09856471895308	47	TGGAGCAG	motif1	+	5.05289
chr10:77833916-77833949;-;4.8389504973081;3.92480270874437	23	TGAAGGAG	motif1	+	5.30148
chr10:67916440-67916497;+;3.20775648623303;3.62232890399437	44	TGGAGGAG	motif1	+	5.24508
chr10:49482685-49482753;-;3.56366160266363;3.36004356107363	8	TGGAGCAG	motif1	+	5.05289
chr10:42796924-42797055;+;5.67627363284465;3.06211389879887	7	TGGAGAAG	motif1	+	5.16196
chr10:42796717-42796850;+;8.74426232518586;3.64183984840896	101	TGAAGAAG	motif1	+	5.21836
chr10:42796717-42796850;+;8.74426232518586;3.64183984840896	119	TGCAGGAG	motif1	+	5.25864
chr10:31526982-31527074;+;5.02126005574763;3.5535771421194	28	AGGAGGAG	motif1	+	5.00218
chr10:30027520-30027646;-;5.58504335598433;3.12606646427545	98	AGCAGGAG	motif1	+	5.01574
chr10:30026151-30026211;-;4.4660422181576;3.50011954016115	49	AGAAGGAG	motif1	+	5.05858
chr10:5749825-5749888;+;16.0616253974545;3.90372150299317	12	TGGAGAAG	motif1	+	5.16196
chr10:5747586-5747630;+;23.1449414285151;4.25325970213461	22	TGAAGAAG	motif1	+	5.21836
chr10:5746932-5746955;+;8.47416510719937;3.62629942004057	10	TGAAGAAG	motif1	+	5.21836
chr10:5746824-5746863;+;12.2016325322897;3.32341751031886	21	AGAAGGAG	motif1	+	5.05858
chr10:5740193-5740254;+;20.0156167252901;3.94002082127074	34	TGAAGCAG	motif1	+	5.10929
chr10:135534-135560;+;5.08843855199077;3.57722999950858	4	TGGAGGAG	motif1	+	5.24508
chr9:136475630-136475667;-;7.22639637736708;3.37523038559539	27	TGGAGCAG	motif1	+	5.05289
chr9:136462995-136463038;-;19.9732804741228;4.65800461977347	18	TGGAGCAG	motif1	+	5.05289
chr9:136462995-136463038;-;19.9732804741228;4.65800461977347	33	AGGAGGAG	motif1	+	5.00218
chr9:136456054-136456092;-;12.7150362571854;3.81754522841791	14	TGCAGCAG	motif1	+	5.06645
chr9:136446939-136446949;-;11.2762491244888;3.92391816231785	1	TGCAGAAG	motif1	+	5.17552
chr9:135907289-135907376;-;5.38995765556059;3.14984958577335	32	TGCAGCAG	motif1	+	5.06645
chr9:135821847-135821921;-;6.48888006436173;3.4095867606374	16	TGAAGAAG	motif1	+	5.21836
chr9:135821693-135821815;-;13.6575901507952;3.6276623665203	30	TGAAGGAG	motif1	+	5.30148
chr9:135821693-135821815;-;13.6575901507952;3.6276623665203	33	AGGAGGAG	motif1	+	5.00218
chr9:135821518-135821617;-;8.37429829928264;3.07727616722727	57	TGCAGCAG	motif1	+	5.06645
chr9:135820991-135821072;-;8.79721644127395;3.7946529896881	25	TGAAGGAG	motif1	+	5.30148
chr9:135819086-135819142;-;4.29430157334447;3.35816944331264	48	TGAAGCAG	motif1	+	5.10929
chr9:135815938-135816004;-;6.60914275510623;3.35885718531273	42	AGCAGGAG	motif1	+	5.01574
chr9:131477764-131477798;+;9.70865335331037;3.0204533768026	16	TGCAGCAG	motif1	+	5.06645
chr9:131476360-131476402;+;8.29580657080584;4.29971739122506	6	AGAAGGAG	motif1	+	5.05858
chr9:131475178-131475245;+;13.5760827180089;3.28363983652309	15	AGGAGGAG	motif1	+	5.00218
chr9:131475008-131475076;+;14.3159629625135;3.93685749635843	8	AGCAGGAG	motif1	+	5.01574
chr9:131475008-131475076;+;14.3159629625135;3.93685749635843	47	AGAAGGAG	motif1	+	5.05858
chr9:131459236-131459269;+;10.8966752929386;3.11992280596485	23	TGAAGCAG	motif1	+	5.10929
chr9:128632143-128632216;+;24.2963991361137;4.02474129967108	50	TGGAGGAG	motif1	+	5.24508
chr9:128627410-128627446;+;9.06049073127733;3.43855414517947	12	AGGAGGAG	motif1	+	5.00218
chr9:128626643-128626676;+;12.5017354976541;4.02123217579576	6	TGGAGGAG	motif1	+	5.24508
chr9:128618082-128618104;+;10.7775616183469;4.27551375777973	4	TGAAGCAG	motif1	+	5.10929
chr9:128611734-128611766;+;12.0829568636329;3.55056524830552	5	TGAAGCAG	motif1	+	5.10929
chr9:128607967-128608008;+;15.6570643651124;3.99056444364659	26	TGGAGAAG	motif1	+	5.16196
chr9:128594204-128594234;+;17.6051282374239;4.14575507698832	14	TGGAGAAG	motif1	+	5.16196
chr9:128591520-128591591;+;18.377381929132;4.06815031494916	56	TGGAGGAG	motif1	+	5.24508
chr9:128574710-128574777;+;16.30719712905;3.29877634208	4	TGGAGAAG	motif1	+	5.16196
chr9:125337344-125337419;+;8.88123940955762;3.49374998424581	67	AGCAGGAG	motif1	+	5.01574
chr9:125331925-125331994;+;6.79490395242152;3.75469856725037	15	AGCAGGAG	motif1	+	5.01574
chr9:125331925-125331994;+;6.79490395242152;3.75469856725037	18	AGGAGGAG	motif1	+	5.00218
chr9:125305062-125305120;+;6.5492122079271;3.44015110735583	13	TGCAGCAG	motif1	+	5.06645
chr9:120409126-120409222;-;9.06817725150912;3.84805935775873	32	AGAAGGAG	motif1	+	5.05858
chr9:120408353-120408467;-;7.57074316277899;4.34414753700378	1	TGCAGGAG	motif1	+	5.25864
chr9:120408353-120408467;-;7.57074316277899;4.34414753700378	4	AGGAGGAG	motif1	+	5.00218
chr9:112850859-112850905;+;4.11363608476734;3.20763828980058	6	TGAAGAAG	motif1	+	5.21836
chr9:111420020-111420071;-;22.1953835830127;3.53266705427209	43	TGCAGGAG	motif1	+	5.25864
chr9:111417968-111418003;-;17.6673797804344;3.51236771078381	0	TGAAGAAG	motif1	+	5.21836
chr9:111417968-111418003;-;17.6673797804344;3.51236771078381	12	TGGAGAAG	motif1	+	5.16196
chr9:111378688-111378726;-;12.0720345583177;3.32830905186929	26	TGCAGGAG	motif1	+	5.25864
chr9:108926522-108926580;-;6.0940994160323;3.42297535496044	22	TGGAGCAG	motif1	+	5.05289
chr9:108882122-108882188;-;4.12033234132994;3.81166478083254	6	TGAAGAAG	motif1	+	5.21836
chr9:108882122-108882188;-;4.12033234132994;3.81166478083254	30	AGAAGGAG	motif1	+	5.05858
chr9:106939016-106939103;+;8.90706717116318;3.21316588405507	68	TGAAGAAG	motif1	+	5.21836
chr9:92222575-92222598;-;11.2931371926426;3.42188816934328	8	TGAAGCAG	motif1	+	5.10929
chr9:86323145-86323232;-;4.4660422181576;3.29260079052172	22	AGGAGGAG	motif1	+	5.00218
chr9:86323145-86323232;-;4.4660422181576;3.29260079052172	43	AGGAGGAG	motif1	+	5.00218
chr9:77345066-77345136;+;4.25594966354962;3.27026885090827	13	TGGAGCAG	motif1	+	5.05289
chr9:77340441-77340535;+;8.70865335331037;3.01147957841119	66	TGAAGAAG	motif1	+	5.21836
chr9:77321209-77321254;+;4.49154583464042;3.82041814000813	0	TGAAGAAG	motif1	+	5.21836
chr9:69248106-69248148;+;10.0891090713166;3.57800522529029	18	TGAAGGAG	motif1	+	5.30148
chr9:69174230-69174383;+;17.5490584209277;3.67269264953602	68	AGGAGGAG	motif1	+	5.00218
chr9:69174230-69174383;+;17.5490584209277;3.67269264953602	80	AGCAGGAG	motif1	+	5.01574
chr9:35698855-35698888;-;30.2390801723653;3.7345689820366	11	TGCAGCAG	motif1	+	5.06645
chr9:35400297-35400373;+;3.19306155553185;3.5460960078406	9	TGCAGGAG	motif1	+	5.25864
chr9:35400297-35400373;+;3.19306155553185;3.5460960078406	41	TGGAGAAG	motif1	+	5.16196
chr9:35399161-35399243;+;3.45471849652811;3.16182305206779	49	TGAAGGAG	motif1	+	5.30148
chr9:35377476-35377636;+;5.73117429821639;3.77733525493868	144	TGCAGCAG	motif1	+	5.06645
chr9:20866947-20866994;+;6.95424685240586;3.18254541121647	28	TGCAGGAG	motif1	+	5.25864
chr9:13150598-13150662;-;5.05360536634765;3.0868609505889	55	TGGAGAAG	motif1	+	5.16196
chr9:13121741-13121809;-;3.87219894427741;3.1415865217969	22	TGCAGAAG	motif1	+	5.17552
chr9:13112098-13112146;-;3.21718673878706;3.22882576566147	32	TGGAGGAG	motif1	+	5.24508
chr9:2123713-2123833;+;5.27685295908949;3.58859003775863	66	TGGAGGAG	motif1	+	5.24508
chr9:2088502-2088590;+;3.92806205327867;3.11745491571859	8	TGAAGAAG	motif1	+	5.21836
chr9:2060847-2060977;+;4.71153457554001;3.71040738157128	35	TGCAGCAG	motif1	+	5.06645
chr9:2060847-2060977;+;4.71153457554001;3.71040738157128	121	AGGAGGAG	motif1	+	5.00218
chr8:143932450-143932481;-;33.2063422978768;3.3097290948193	5	AGAAGGAG	motif1	+	5.05858
chr8:143932450-143932481;-;33.2063422978768;3.3097290948193	8	AGGAGGAG	motif1	+	5.00218
chr8:143932450-143932481;-;33.2063422978768;3.3097290948193	11	AGGAGGAG	motif1	+	5.00218
chr8:143932450-143932481;-;33.2063422978768;3.3097290948193	14	AGGAGGAG	motif1	+	5.00218
chr8:143923833-143923855;-;36.6836102489268;4.9803620181519	12	AGCAGGAG	motif1	+	5.01574
chr8:143923567-143923593;-;24.1354651876511;3.99237368012328	14	TGAAGCAG	motif1	+	5.10929
chr8:143923346-143923390;-;41.2933675491267;4.3309718735303	12	TGGAGCAG	motif1	+	5.05289
chr8:143923346-143923390;-;41.2933675491267;4.3309718735303	15	AGCAGGAG	motif1	+	5.01574
chr8:143923100-143923142;-;38.9036810294874;3.76682544944636	10	TGCAGGAG	motif1	+	5.25864
chr8:143923100-143923142;-;38.9036810294874;3.76682544944636	13	AGGAGGAG	motif1	+	5.00218
chr8:143923100-143923142;-;38.9036810294874;3.76682544944636	31	TGAAGCAG	motif1	+	5.10929
chr8:143922929-143922992;-;42.7676647229143;4.27526761494177	19	TGCAGGAG	motif1	+	5.25864
chr8:143922534-143922557;-;27.1842363549919;3.86667617449645	1	AGAAGGAG	motif1	+	5.05858
chr8:143922170-143922199;-;31.1523286487811;3.55738373417435	0	TGGAGCAG	motif1	+	5.05289
chr8:143922131-143922170;-;37.8698914796391;3.59654482787128	4	TGGAGGAG	motif1	+	5.24508
chr8:143922007-143922030;-;32.279088571146;4.77623239731573	11	TGGAGGAG	motif1	+	5.24508
chr8:143921432-143921456;-;27.3438538652591;3.51171368859957	10	TGCAGAAG	motif1	+	5.17552
chr8:143919907-143919955;-;34.5355402610345;3.35747593382069	9	TGGAGGAG	motif1	+	5.24508
chr8:143916436-143916482;-;35.402601024941;3.40697250323649	25	TGGAGGAG	motif1	+	5.24508
chr8:139730791-139730930;-;5.75341895047497;3.29260079052173	114	TGAAGCAG	motif1	+	5.10929
chr8:102297457-102297493;-;12.2612115165062;4.33318568606171	14	TGGAGCAG	motif1	+	5.05289
chr8:102288197-102288243;-;23.5077286420509;3.79444152476307	0	TGGAGAAG	motif1	+	5.16196
chr8:102271165-102271215;-;25.5478694879061;5.17607049178313	35	AGGAGGAG	motif1	+	5.00218
chr8:99507152-99507201;+;4.47543499679872;3.12544488085013	14	TGAAGGAG	motif1	+	5.30148
chr8:94529228-94529247;-;8.51631287669302;3.72273840868842	5	TGAAGGAG	motif1	+	5.30148
chr8:94529194-94529228;-;9.64343801495196;3.74062767070662	16	AGAAGGAG	motif1	+	5.05858
chr8:94506657-94506676;-;13.8638186730394;4.0958432766309	8	TGGAGCAG	motif1	+	5.05289
chr8:76854666-76854755;+;8.02834421702984;3.36860233724426	33	AGAAGGAG	motif1	+	5.05858
chr8:76706476-76706505;+;3.92806205327867;3.56676640553105	4	TGCAGCAG	motif1	+	5.06645
chr8:76706476-76706505;+;3.92806205327867;3.56676640553105	16	TGAAGCAG	motif1	+	5.10929
chr8:70156765-70156858;-;3.62540487518698;3.36191282234366	51	TGCAGCAG	motif1	+	5.06645
chr8:70155969-70156004;-;3.95828921195759;3.21454118956308	2	AGGAGGAG	motif1	+	5.00218
chr8:67343190-67343272;-;10.1845502346703;3.58186890630259	31	TGGAGAAG	motif1	+	5.16196
chr8:67343190-67343272;-;10.1845502346703;3.58186890630259	58	TGAAGAAG	motif1	+	5.21836
chr8:67299225-67299272;-;4.28694649129404;3.19531295727003	36	TGAAGGAG	motif1	+	5.30148
chr8:67201552-67201602;-;7.70628617353139;3.1850943450363	27	TGAAGCAG	motif1	+	5.10929
chr8:67201552-67201602;-;7.70628617353139;3.1850943450363	30	AGCAGGAG	motif1	+	5.01574
chr8:66664751-66664865;-;5.83552817572231;3.1105226253834	17	AGGAGGAG	motif1	+	5.00218
chr8:60853199-60853296;+;6.59271704514627;3.97566473992068	49	TGGAGGAG	motif1	+	5.24508
chr8:58424763-58424830;-;3.57155126621936;3.31685004936732	45	TGAAGAAG	motif1	+	5.21836
chr8:47960073-47960119;-;30.8484156606401;3.18885226152724	36	TGCAGGAG	motif1	+	5.25864
chr8:47939630-47939641;-;25.8413058818221;3.840563000521	2	TGGAGCAG	motif1	+	5.05289
chr8:47927857-47927886;-;29.8172430689596;3.63190502377722	9	TGAAGCAG	motif1	+	5.10929
chr8:47902685-47902733;-;76.7180126881064;4.49719910086662	38	AGCAGGAG	motif1	+	5.01574
chr8:47889207-47889219;-;39.4798441130551;4.86827344289434	1	TGAAGAAG	motif1	+	5.21836
chr8:47879564-47879590;-;53.6294314012329;4.24543667198741	5	TGGAGCAG	motif1	+	5.05289
chr8:47857223-47857245;-;45.6384610287307;4.02466813916565	11	TGGAGGAG	motif1	+	5.24508
chr8:47852674-47852743;-;400;4.52600636502317	19	TGCAGCAG	motif1	+	5.06645
chr8:47849490-47849500;-;46.4851468876498;4.89079939692347	1	TGGAGGAG	motif1	+	5.24508
chr8:47830702-47830733;-;80.1624557509511;4.7872709589649	19	TGAAGCAG	motif1	+	5.10929
chr8:47799310-47799346;-;35.2736803878892;4.39664457842584	17	AGGAGGAG	motif1	+	5.00218
chr8:47789201-47789238;-;35.9714694134887;4.33441554978345	21	AGGAGGAG	motif1	+	5.00218
chr8:47782472-47782531;-;48.7852620903555;4.09698562509781	48	TGGAGCAG	motif1	+	5.05289
chr8:41937517-41937568;-;9.09997301065259;3.65731287772497	18	AGGAGGAG	motif1	+	5.00218
chr8:41937390-41937431;-;11.1485297550416;3.90181255008848	27	TGAAGAAG	motif1	+	5.21836
chr8:41934507-41934578;-;10.796848759377;3.86860233724425	29	AGGAGGAG	motif1	+	5.00218
chr8:41934507-41934578;-;10.796848759377;3.86860233724425	32	AGGAGGAG	motif1	+	5.00218
chr8:41934507-41934578;-;10.796848759377;3.86860233724425	35	AGGAGGAG	motif1	+	5.00218
chr8:41934348-41934416;-;7.86239557671503;3.45002134042117	5	TGGAGGAG	motif1	+	5.24508
chr8:41934348-41934416;-;7.86239557671503;3.45002134042117	56	AGGAGGAG	motif1	+	5.00218
chr8:41934238-41934348;-;15.3275551223667;3.84577208665347	24	AGGAGGAG	motif1	+	5.00218
chr8:41934091-41934168;-;8.71204159413985;3.38505964848062	15	TGCAGAAG	motif1	+	5.17552
chr8:41930189-41930235;-;3.39498569438619;3.31246494455346	25	AGAAGGAG	motif1	+	5.05858
chr8:25391897-25391976;+;6.04443572614547;3.93482748525608	18	TGCAGCAG	motif1	+	5.06645
chr8:18556236-18556326;-;3.21889705938545;3.29054273628561	5	TGAAGCAG	motif1	+	5.10929
chr8:18011675-18011808;+;11.825561912914;3.72132194607163	34	TGGAGAAG	motif1	+	5.16196
chr8:18011675-18011808;+;11.825561912914;3.72132194607163	73	TGAAGAAG	motif1	+	5.21836
chr8:17964572-17964686;+;10.0125080240002;3.87137142901496	37	TGAAGAAG	motif1	+	5.21836
chr8:17964572-17964686;+;10.0125080240002;3.87137142901496	40	AGAAGGAG	motif1	+	5.05858
chr8:17957571-17957693;+;5.92212359564072;3.86697284220388	28	AGGAGGAG	motif1	+	5.00218
chr8:17957571-17957693;+;5.92212359564072;3.86697284220388	31	AGGAGGAG	motif1	+	5.00218
chr8:17947245-17947321;+;9.16601361714265;3.60494619491404	22	AGCAGGAG	motif1	+	5.01574
chr8:13099913-13100010;-;4.53582354357394;3.56296204412933	45	TGGAGCAG	motif1	+	5.05289
chr7:152330685-152330744;-;6.27568135859614;3.78744460330366	21	TGCAGAAG	motif1	+	5.17552
chr7:152330685-152330744;-;6.27568135859614;3.78744460330366	36	TGAAGCAG	motif1	+	5.10929
chr7:152148640-152148825;-;17.8175068848886;4.29772038277414	116	TGAAGAAG	motif1	+	5.21836
chr7:148760454-148760476;+;5.38681645855344;3.07334132421273	7	TGCAGCAG	motif1	+	5.06645
chr7:127584516-127584592;-;3.56366160266363;3.28599424157906	23	AGGAGGAG	motif1	+	5.00218
chr7:127584516-127584592;-;3.56366160266363;3.28599424157906	62	TGCAGGAG	motif1	+	5.25864
chr7:111778300-111778365;-;11.1648081707189;4.110081623034	21	AGGAGGAG	motif1	+	5.00218
chr7:99005131-99005178;+;12.4917918452962;5.18747581804928	22	TGCAGAAG	motif1	+	5.17552
chr7:98983408-98983427;+;9.85016284269922;3.98138218745182	11	TGGAGCAG	motif1	+	5.05289
chr7:98978803-98978901;+;8.08233697567262;3.77053216447953	81	TGAAGGAG	motif1	+	5.30148
chr7:98976736-98976749;+;8.02834421702984;3.63471285656885	5	AGCAGGAG	motif1	+	5.01574
chr7:98970192-98970268;+;17.6304939675138;4.1576502278607	55	AGCAGGAG	motif1	+	5.01574
chr7:98964702-98964725;+;6.43677173332813;4.32209695626972	7	TGCAGAAG	motif1	+	5.17552
chr7:98950931-98950976;+;16.0772560187303;4.84491248672599	27	AGAAGGAG	motif1	+	5.05858
chr7:98931405-98931454;+;17.1726527653652;4.09173045218903	36	TGGAGCAG	motif1	+	5.05289
chr7:98878601-98878632;+;12.308632109495;4.05856918640572	9	TGCAGGAG	motif1	+	5.25864
chr7:92093120-92093216;+;4.11741581468437;3.1873172975519	66	TGCAGGAG	motif1	+	5.25864
chr7:73447268-73447302;-;12.5577084137139;3.98158253393844	0	AGGAGGAG	motif1	+	5.00218
chr7:5374132-5374145;-;6.42726706903014;4.6423462348955	4	AGGAGGAG	motif1	+	5.00218
chr7:5370727-5370849;-;9.01043895311464;3.06476541051021	28	AGGAGGAG	motif1	+	5.00218
chr7:5320533-5320589;-;5.7606754902122;3.25765269896621	35	TGGAGCAG	motif1	+	5.05289
chr7:5320533-5320589;-;5.7606754902122;3.25765269896621	47	TGCAGGAG	motif1	+	5.25864
chr6:167966002-167966025;+;4.48907822854851;3.76066639039428	10	AGGAGGAG	motif1	+	5.00218
chr6:167966002-167966025;+;4.48907822854851;3.76066639039428	13	AGGAGGAG	motif1	+	5.00218
chr6:167952064-167952189;+;7.68514304222043;3.18383617603091	52	AGGAGGAG	motif1	+	5.00218
chr6:167952064-167952189;+;7.68514304222043;3.18383617603091	55	AGGAGGAG	motif1	+	5.00218
chr6:167951611-167951676;+;7.48984696995875;3.38445676710792	22	AGAAGGAG	motif1	+	5.05858
chr6:167951611-167951676;+;7.48984696995875;3.38445676710792	40	TGGAGGAG	motif1	+	5.24508
chr6:167951611-167951676;+;7.48984696995875;3.38445676710792	43	AGGAGGAG	motif1	+	5.00218
chr6:167918733-167918824;+;11.1725014918665;3.06856551673249	80	TGGAGGAG	motif1	+	5.24508
chr6:161049598-161049708;+;9.399833310592;4.23164904723204	14	AGAAGGAG	motif1	+	5.05858
chr6:161049598-161049708;+;9.399833310592;4.23164904723204	56	TGAAGAAG	motif1	+	5.21836
chr6:152359378-152359450;-;3.74915420751621;4.18842621017681	0	TGAAGAAG	motif1	+	5.21836
chr6:152352165-152352327;-;7.44303450010306;3.29260079052172	101	TGGAGCAG	motif1	+	5.05289
chr6:152323562-152323654;-;5.01399549517975;3.21682755445799	41	TGGAGCAG	motif1	+	5.05289
chr6:152310425-152310507;-;3.74956316300658;3.4053806407293	3	TGAAGCAG	motif1	+	5.10929
chr6:152308494-152308599;-;5.73117429821639;4.13073706676666	26	AGAAGGAG	motif1	+	5.05858
chr6:152269232-152269285;-;4.65699693698974;3.56887130203612	12	AGAAGGAG	motif1	+	5.05858
chr6:152269232-152269285;-;4.65699693698974;3.56887130203612	15	AGGAGGAG	motif1	+	5.00218
chr6:152236845-152236949;-;5.75341895047497;3.8540291644145	26	AGCAGGAG	motif1	+	5.01574
chr6:152236845-152236949;-;5.75341895047497;3.8540291644145	86	TGGAGGAG	motif1	+	5.24508
chr6:152220888-152220951;-;6.63897950676377;3.99896260724203	18	AGCAGGAG	motif1	+	5.01574
chr6:152164226-152164327;-;8.33215122569298;3.773546987919	4	TGAAGAAG	motif1	+	5.21836
chr6:152164226-152164327;-;8.33215122569298;3.773546987919	13	TGAAGGAG	motif1	+	5.30148
chr6:152164226-152164327;-;8.33215122569298;3.773546987919	34	TGCAGCAG	motif1	+	5.06645
chr6:152141202-152141327;-;4.21222790880203;3.54057953785293	59	TGAAGGAG	motif1	+	5.30148
chr6:152140081-152140116;-;5.02126005574763;3.40993616607917	12	TGAAGCAG	motif1	+	5.10929
chr6:152140001-152140081;-;6.4412621575656;3.58494501979338	52	AGGAGGAG	motif1	+	5.00218
chr6:152133304-152133354;-;3.56366160266363;3.51748022975033	14	TGAAGGAG	motif1	+	5.30148
chr6:152122365-152122498;-;12.6034519620129;3.52734343217234	80	TGCAGAAG	motif1	+	5.17552
chr6:144700169-144700241;+;7.88780401760799;3.52436879900674	28	TGGAGGAG	motif1	+	5.24508
chr6:142772016-142772069;-;6.61822143434068;3.94958062098149	32	AGAAGGAG	motif1	+	5.05858
chr6:125889302-125889439;+;5.4165065047367;3.01113269332615	58	TGAAGGAG	motif1	+	5.30148
chr6:125889049-125889169;+;9.52597323458467;3.49954387660177	56	TGGAGAAG	motif1	+	5.16196
chr6:100864106-100864143;-;10.1119104081638;3.1790258554541	11	TGGAGAAG	motif1	+	5.16196
chr6:100798756-100798795;-;8.4147085091045;3.49566676355021	1	TGAAGAAG	motif1	+	5.21836
chr6:100540328-100540386;-;13.7724989350286;4.00011954016115	1	TGCAGAAG	motif1	+	5.17552
chr6:89718507-89718625;-;18.969238409049;3.58066471219492	16	TGGAGGAG	motif1	+	5.24508
chr6:89718507-89718625;-;18.969238409049;3.58066471219492	93	TGCAGAAG	motif1	+	5.17552
chr6:89718416-89718507;-;15.2614096851407;3.85346273523702	35	TGGAGAAG	motif1	+	5.16196
chr6:89698949-89698981;-;12.4657199947949;3.94320422250887	9	TGGAGCAG	motif1	+	5.05289
chr6:89698895-89698949;-;14.4276280075961;3.77435742482594	38	TGCAGCAG	motif1	+	5.06645
chr6:89690674-89690729;-;15.1248036051909;4.19911070771071	7	AGGAGGAG	motif1	+	5.00218
chr6:89690100-89690117;-;19.740653677401;4.23433879238893	5	TGGAGGAG	motif1	+	5.24508
chr6:89678666-89678729;-;9.08491985561701;3.44501438034822	41	AGAAGGAG	motif1	+	5.05858
chr6:89668028-89668093;-;16.9997759618442;4.5158734407904	25	TGGAGAAG	motif1	+	5.16196
chr6:89654164-89654282;-;19.8460937148611;4.69422490813998	5	AGGAGGAG	motif1	+	5.00218
chr6:89654164-89654282;-;19.8460937148611;4.69422490813998	41	AGCAGGAG	motif1	+	5.01574
chr6:89654164-89654282;-;19.8460937148611;4.69422490813998	44	AGGAGGAG	motif1	+	5.00218
chr6:89654164-89654282;-;19.8460937148611;4.69422490813998	68	TGGAGCAG	motif1	+	5.05289
chr6:87259885-87259938;+;4.46256741012822;3.15754009006058	9	AGGAGGAG	motif1	+	5.00218
chr6:80066080-80066148;-;3.93472286574418;3.56211389879887	40	TGCAGGAG	motif1	+	5.25864
chr6:63703555-63703606;+;7.2260566816782;3.3482179270413	2	TGGAGAAG	motif1	+	5.16196
chr6:63684181-63684257;+;8.96754241728507;3.36884890963443	50	AGCAGGAG	motif1	+	5.01574
chr6:56843092-56843117;-;9.12841539002819;3.53709311381344	9	TGGAGGAG	motif1	+	5.24508
chr6:56843092-56843117;-;9.12841539002819;3.53709311381344	15	AGCAGGAG	motif1	+	5.01574
chr6:56630329-56630368;-;12.0236179201623;3.85736833541278	24	TGCAGAAG	motif1	+	5.17552
chr6:56630282-56630329;-;18.305184285075;3.76793336020737	24	TGAAGAAG	motif1	+	5.21836
chr6:56600172-56600218;-;9.83003182600311;3.40069507723877	13	AGCAGGAG	motif1	+	5.01574
chr6:56597988-56597998;-;11.5661182077129;3.85782085613541	2	TGAAGCAG	motif1	+	5.10929
chr6:56597832-56597855;-;12.8791300598208;4.49625585914885	13	TGGAGAAG	motif1	+	5.16196
chr6:56572861-56572909;-;18.1792010576306;4.36592159446336	23	TGGAGGAG	motif1	+	5.24508
chr6:56572195-56572228;-;18.9733033440218;4.11948974787312	20	TGAAGGAG	motif1	+	5.30148
chr6:56560295-56560358;-;38.0249038078797;4.59156691525665	5	TGGAGGAG	motif1	+	5.24508
chr6:56555443-56555511;-;27.1874074716026;4.08935575130904	8	TGAAGCAG	motif1	+	5.10929
chr6:56555443-56555511;-;27.1874074716026;4.08935575130904	11	AGCAGGAG	motif1	+	5.01574
chr6:56553185-56553210;-;13.0009477954434;3.64075353598975	15	TGAAGGAG	motif1	+	5.30148
chr6:56553141-56553185;-;20.8111277392287;3.77678737887944	25	TGCAGAAG	motif1	+	5.17552
chr6:56535208-56535293;-;30.1692894637008;4.5817347145953	23	TGCAGGAG	motif1	+	5.25864
chr6:56532411-56532480;-;36.9062898149956;4.53760056900176	23	AGAAGGAG	motif1	+	5.05858
chr6:56526360-56526398;-;25.0231962438515;4.41150006203568	0	TGGAGGAG	motif1	+	5.24508
chr6:56506748-56506784;-;22.4432996988371;4.27653015996392	23	AGGAGGAG	motif1	+	5.00218
chr6:56501536-56501564;-;26.3913028496034;4.95131989616419	19	TGGAGGAG	motif1	+	5.24508
chr6:56501079-56501146;-;21.5154439313143;4.20091304150358	21	TGGAGGAG	motif1	+	5.24508
chr6:56497933-56497990;-;33.0897919490418;4.08266767766367	17	TGCAGGAG	motif1	+	5.25864
chr6:56497452-56497485;-;33.4856081963517;5.42852515413966	9	TGCAGCAG	motif1	+	5.06645
chr6:56487197-56487206;-;26.908026858464;4.97129324648301	0	TGAAGGAG	motif1	+	5.30148
chr6:56472075-56472148;-;29.7395946677602;4.55521099903636	48	AGAAGGAG	motif1	+	5.05858
chr6:43527690-43527731;-;7.68298420124199;3.37967620734211	0	TGGAGAAG	motif1	+	5.16196
chr6:43340253-43340392;-;12.9538233570218;4.66990752051454	20	AGGAGGAG	motif1	+	5.00218
chr6:33657931-33657982;+;19.8882671433889;3.86135255239669	13	TGGAGCAG	motif1	+	5.05289
chr6:33655855-33655881;+;12.4223703507784;3.33409338408062	18	TGCAGAAG	motif1	+	5.17552
chr6:33320014-33320071;-;4.47543499679872;3.51838247817371	4	TGCAGGAG	motif1	+	5.25864
chr6:30715098-30715148;-;5.08922479199624;3.63112277973572	5	TGAAGAAG	motif1	+	5.21836
chr6:30715098-30715148;-;5.08922479199624;3.63112277973572	13	AGGAGGAG	motif1	+	5.00218
chr6:17849386-17849436;-;7.91374697618284;4.14021701865714	21	TGCAGGAG	motif1	+	5.25864
chr6:7246480-7246585;+;3.74956316300658;3.85346273523702	66	TGGAGCAG	motif1	+	5.05289
chr5:177295080-177295114;+;4.52310391294779;4.40256287339457	17	TGAAGCAG	motif1	+	5.10929
chr5:177294738-177294809;+;6.78001070512986;3.96861464139825	23	AGAAGGAG	motif1	+	5.05858
chr5:177282465-177282542;+;8.72880148585351;4.34783730218658	37	TGAAGAAG	motif1	+	5.21836
chr5:177248250-177248320;+;5.72461538604316;3.66083693090199	40	TGGAGGAG	motif1	+	5.24508
chr5:154802122-154802146;+;19.3580799255869;3.22741825785795	5	TGGAGCAG	motif1	+	5.05289
chr5:150396779-150396835;+;3.46283018822519;3.07528828226497	36	AGAAGGAG	motif1	+	5.05858
chr5:141587155-141587191;-;14.4577099935746;3.27957777703727	22	AGAAGGAG	motif1	+	5.05858
chr5:141526062-141526109;-;14.6952941017872;4.14918967276257	15	AGAAGGAG	motif1	+	5.05858
chr5:140510121-140510151;+;7.31653607702435;3.44415984115778	11	TGCAGCAG	motif1	+	5.06645
chr5:138424102-138424209;+;15.5429360124124;3.63539465956898	96	TGAAGGAG	motif1	+	5.30148
chr5:138398349-138398390;+;8.96090328955855;3.3989463005938	10	AGAAGGAG	motif1	+	5.05858
chr5:138393183-138393266;+;8.46916022138348;3.35831955204702	20	TGAAGAAG	motif1	+	5.21836
chr5:132603378-132603455;+;9.30865323586518;3.37425228711272	53	TGAAGAAG	motif1	+	5.21836
chr5:119150261-119150418;+;13.994886868448;3.9903118933177	76	TGGAGCAG	motif1	+	5.05289
chr5:119150046-119150201;+;11.7532496309515;4.08073035189836	16	TGCAGCAG	motif1	+	5.06645
chr5:112840559-112840637;+;9.35636969392024;3.6067359381858	47	TGGAGAAG	motif1	+	5.16196
chr5:112840559-112840637;+;9.35636969392024;3.6067359381858	50	AGAAGGAG	motif1	+	5.05858
chr5:112839044-112839068;+;4.14644590788024;3.31883450046879	8	TGAAGAAG	motif1	+	5.21836
chr5:95506970-95507011;-;8.38688789835871;3.36404804103276	21	TGCAGAAG	motif1	+	5.17552
chr5:79277925-79278003;+;5.57000158192237;3.25765269896621	67	TGCAGAAG	motif1	+	5.17552
chr5:72883062-72883084;+;11.7476081968188;3.27413596028875	9	TGAAGAAG	motif1	+	5.21836
chr5:72198912-72198932;+;67.7625065303313;4.83122878323248	9	TGGAGAAG	motif1	+	5.16196
chr5:72198454-72198499;+;52.9669785553171;4.31251265354922	17	TGGAGGAG	motif1	+	5.24508
chr5:72196132-72196147;+;42.4047022321566;5.1466163086527	6	TGAAGGAG	motif1	+	5.30148
chr5:72183788-72183819;+;36.7534275658783;3.29923074420302	18	TGAAGCAG	motif1	+	5.10929
chr5:71560015-71560073;+;3.1599943320628;3.02413029759263	45	TGAAGCAG	motif1	+	5.10929
chr5:37350245-37350265;-;4.64606492891316;3.1667335374733	2	TGAAGCAG	motif1	+	5.10929
chr5:37184893-37184997;-;4.12033234132994;4.2791172667216	39	TGAAGAAG	motif1	+	5.21836
chr5:37063926-37063979;+;11.5669453009343;3.95894285827947	33	AGGAGGAG	motif1	+	5.00218
chr5:37063876-37063926;+;7.52493026828663;3.99764916952602	14	TGGAGGAG	motif1	+	5.24508
chr5:37063795-37063855;+;9.70821015906416;3.66640720970459	26	TGAAGAAG	motif1	+	5.21836
chr5:37058897-37059027;+;11.1759718444919;3.26359623228801	61	TGAAGAAG	motif1	+	5.21836
chr5:37048616-37048675;+;26.9422578441712;4.15994209266969	38	TGCAGCAG	motif1	+	5.06645
chr5:37010195-37010210;+;5.18773402396051;3.16881041380809	5	TGCAGAAG	motif1	+	5.17552
chr5:32390395-32390437;-;8.72933699900981;3.28256394933412	22	TGGAGGAG	motif1	+	5.24508
chr5:31511108-31511136;-;8.90706717116318;3.80697938564296	15	AGGAGGAG	motif1	+	5.00218
chr5:31435782-31435858;-;10.3651101949297;3.25013558263037	27	AGAAGGAG	motif1	+	5.05858
chr5:31410802-31410886;-;8.29188516857825;4.0417929065502	60	TGCAGGAG	motif1	+	5.25864
chr5:16703042-16703140;-;3.77029870827658;4.04667424235689	49	AGGAGGAG	motif1	+	5.00218
chr5:14508168-14508238;+;22.7230329618529;3.2763269940663	51	TGCAGGAG	motif1	+	5.25864
chr5:14492615-14492639;+;14.9481531616863;3.81350668423207	12	TGAAGGAG	motif1	+	5.30148
chr5:14461189-14461210;+;9.97666521746169;3.3834471832896	3	TGAAGAAG	motif1	+	5.21836
chr5:14405917-14405947;+;19.1807983707338;3.13933081102566	15	TGAAGGAG	motif1	+	5.30148
chr5:14400984-14401008;+;32.8989750596473;3.71367571999019	7	TGAAGGAG	motif1	+	5.30148
chr5:14387557-14387589;+;16.7460565373307;3.64118101408026	13	TGGAGAAG	motif1	+	5.16196
chr5:14369481-14369509;+;22.7155692661555;3.33259774282234	16	TGGAGCAG	motif1	+	5.05289
chr5:14368710-14368752;+;21.9292604371508;3.89321901451012	22	TGCAGCAG	motif1	+	5.06645
chr5:14330878-14330897;+;20.2251911696893;3.3875458178639	6	TGAAGAAG	motif1	+	5.21836
chr5:14290934-14290970;+;26.0381471992838;3.64170980949618	28	TGAAGAAG	motif1	+	5.21836
chr5:14290883-14290917;+;19.6370653706198;3.063905947141	19	AGAAGGAG	motif1	+	5.05858
chr4:186618264-186618306;-;9.78296374137237;3.60387911258861	5	TGGAGAAG	motif1	+	5.16196
chr4:186603828-186603872;-;8.65568633876544;3.31560698940014	11	TGGAGAAG	motif1	+	5.16196
chr4:182751894-182751961;+;8.88123940955762;3.20126873388523	34	TGCAGAAG	motif1	+	5.17552
chr4:168400901-168400943;-;7.14539533917207;3.24722339651738	15	TGGAGAAG	motif1	+	5.16196
chr4:168273965-168274034;-;4.49154583464042;3.99919414231718	54	TGAAGGAG	motif1	+	5.30148
chr4:159350166-159350230;+;3.85733277437983;3.1420930860877	13	TGAAGAAG	motif1	+	5.21836
chr4:159345187-159345284;+;7.56460161973264;3.26867020997605	52	TGAAGCAG	motif1	+	5.10929
chr4:159341742-159341821;+;6.98201976249449;3.46286682197933	49	TGAAGAAG	motif1	+	5.21836
chr4:159314653-159314765;+;8.55174257994237;4.01272482155979	14	TGAAGAAG	motif1	+	5.21836
chr4:151014783-151014825;-;6.06345846155317;3.25894582304202	18	AGGAGGAG	motif1	+	5.00218
chr4:150850723-150850745;-;10.4432634217534;3.8116147411169	14	TGGAGAAG	motif1	+	5.16196
chr4:150350031-150350056;-;10.8862905615505;3.45834736310383	16	TGAAGGAG	motif1	+	5.30148
chr4:150277952-150277973;-;5.91258987814105;4.38125305642568	7	AGGAGGAG	motif1	+	5.00218
chr4:143213578-143213643;+;3.74956316300658;3.3090581017581	8	TGAAGAAG	motif1	+	5.21836
chr4:140622842-140622917;-;10.9631484261462;4.21906876870498	58	AGCAGGAG	motif1	+	5.01574
chr4:127889876-127889949;+;3.0080419576025;3.68747581804928	58	TGCAGAAG	motif1	+	5.17552
chr4:125468750-125468797;+;9.26288173460533;3.42527307378223	13	TGAAGAAG	motif1	+	5.21836
chr4:124671170-124671217;-;14.2155222887939;3.81254491212967	37	TGGAGCAG	motif1	+	5.05289
chr4:122349262-122349301;+;6.02965065936496;4.71865144296557	3	AGGAGGAG	motif1	+	5.00218
chr4:122343524-122343567;+;7.84301162782287;4.37357907425897	27	TGGAGCAG	motif1	+	5.05289
chr4:122281692-122281774;+;7.8203333313095;3.44344880362318	11	TGGAGCAG	motif1	+	5.05289
chr4:122257466-122257495;+;9.22485576772565;3.74836054800077	3	TGGAGCAG	motif1	+	5.05289
chr4:122247204-122247333;+;18.3626804191638;4.78584608138784	70	TGGAGCAG	motif1	+	5.05289
chr4:113369586-113369632;+;7.96360308302911;3.4956667635502	25	AGGAGGAG	motif1	+	5.00218
chr4:113288387-113288466;+;11.9976179250672;4.36319513537626	64	TGAAGCAG	motif1	+	5.10929
chr4:113274542-113274648;+;7.64246534540242;3.49496335294309	76	AGCAGGAG	motif1	+	5.01574
chr4:113196371-113196465;+;11.5653033810753;4.39261309467572	48	TGCAGGAG	motif1	+	5.25864
chr4:102610589-102610677;+;7.82643498214134;3.63930256995604	46	TGCAGGAG	motif1	+	5.25864
chr4:102610589-102610677;+;7.82643498214134;3.63930256995604	58	TGAAGGAG	motif1	+	5.30148
chr4:84831459-84831503;-;7.32446727823587;3.44571279659169	26	TGGAGAAG	motif1	+	5.16196
chr4:84751632-84751675;-;7.46390892788587;3.26143930881861	12	TGCAGCAG	motif1	+	5.06645
chr4:84721497-84721570;-;14.2098442285398;4.91623998142457	41	TGGAGGAG	motif1	+	5.24508
chr4:73118712-73118769;-;7.84621561353063;3.17431969328543	33	TGCAGCAG	motif1	+	5.06645
chr4:68337089-68337202;-;6.12084210744607;4.23463950932336	11	AGGAGGAG	motif1	+	5.00218
chr4:68337089-68337202;-;6.12084210744607;4.23463950932336	14	AGGAGGAG	motif1	+	5.00218
chr4:68337089-68337202;-;6.12084210744607;4.23463950932336	17	AGGAGGAG	motif1	+	5.00218
chr4:68337089-68337202;-;6.12084210744607;4.23463950932336	20	AGGAGGAG	motif1	+	5.00218
chr4:67649114-67649157;-;4.22756826638415;3.06380919339927	14	TGCAGCAG	motif1	+	5.06645
chr4:56930902-56931065;+;10.2548225833231;3.5054431622609	129	AGAAGGAG	motif1	+	5.05858
chr4:56908148-56908206;+;7.60362400597873;3.43364536333798	14	AGAAGGAG	motif1	+	5.05858
chr4:48550594-48550706;-;10.1789977070656;3.6236000012756	101	TGAAGAAG	motif1	+	5.21836
chr4:48515031-48515102;-;9.66036017339348;4.98007593592606	39	TGAAGAAG	motif1	+	5.21836
chr4:41679999-41680099;+;7.39003227935334;3.05264357851773	16	AGAAGGAG	motif1	+	5.05858
chr4:41646167-41646278;+;7.56460161973264;3.97770280596426	31	TGGAGAAG	motif1	+	5.16196
chr4:41646167-41646278;+;7.56460161973264;3.97770280596426	47	TGGAGAAG	motif1	+	5.16196
chr4:39904073-39904151;-;16.9149950009233;3.7975039244018	25	TGAAGCAG	motif1	+	5.10929
chr4:39862946-39862961;-;12.6170648820764;3.07951636440349	3	TGAAGGAG	motif1	+	5.30148
chr4:39849523-39849596;-;16.2117326153462;3.16628449190085	6	TGAAGAAG	motif1	+	5.21836
chr4:38035661-38035698;+;9.32469836106004;3.19754934883176	29	TGAAGCAG	motif1	+	5.10929
chr4:13601757-13601860;-;17.1074546332038;3.55586350701432	21	TGGAGCAG	motif1	+	5.05289
chr4:13576894-13576967;-;8.35184049391799;3.62777306206574	39	AGCAGGAG	motif1	+	5.01574
chr4:3222446-3222487;+;5.28269572334478;3.2111917330477	15	TGGAGCAG	motif1	+	5.05289
chr4:3222446-3222487;+;5.28269572334478;3.2111917330477	18	AGCAGGAG	motif1	+	5.01574
chr4:3222446-3222487;+;5.28269572334478;3.2111917330477	21	AGGAGGAG	motif1	+	5.00218
chr4:3215159-3215207;+;11.0634862575211;3.90231579426202	19	AGGAGGAG	motif1	+	5.00218
chr4:3215159-3215207;+;11.0634862575211;3.90231579426202	22	AGGAGGAG	motif1	+	5.00218
chr4:3204024-3204104;+;14.1577902953596;3.97067269563436	27	TGGAGAAG	motif1	+	5.16196
chr4:3182365-3182409;+;5.62635252779078;3.16771163595596	13	TGCAGCAG	motif1	+	5.06645
chr4:3173031-3173126;+;13.6932105325043;4.21467857600679	78	AGCAGGAG	motif1	+	5.01574
chr4:3148117-3148137;+;5.18987458981057;3.39582622925544	4	TGGAGCAG	motif1	+	5.05289
chr4:3148004-3148094;+;7.14219727254251;3.01904770030988	37	TGAAGAAG	motif1	+	5.21836
chr4:3142820-3142877;+;7.52450314545;3.47413240260426	17	TGCAGCAG	motif1	+	5.06645
chr4:3121267-3121306;+;5.62635252779078;3.02162126020931	30	TGCAGCAG	motif1	+	5.06645
chr4:3116160-3116184;+;6.42726706903014;4.65177574852116	8	TGCAGCAG	motif1	+	5.06645
chr4:2899258-2899305;+;8.52528851460756;3.61332110772679	17	TGCAGGAG	motif1	+	5.25864
chr3:196886327-196886438;+;7.041374010897;3.94955857793972	101	TGGAGCAG	motif1	+	5.05289
chr3:184334879-184334912;+;27.1551812390734;3.63706600081539	6	AGGAGGAG	motif1	+	5.00218
chr3:184332010-184332035;+;29.7512667701952;3.51097194735993	13	AGAAGGAG	motif1	+	5.05858
chr3:184322902-184322922;+;21.6122543403911;3.09960454347263	2	TGCAGAAG	motif1	+	5.17552
chr3:184322408-184322420;+;21.4793199983656;3.61016984507537	1	AGAAGGAG	motif1	+	5.05858
chr3:184321965-184321999;+;41.8422713162885;4.1816382803075	10	AGAAGGAG	motif1	+	5.05858
chr3:184321965-184321999;+;41.8422713162885;4.1816382803075	19	AGCAGGAG	motif1	+	5.01574
chr3:184321921-184321965;+;35.3076907757832;3.87198895154197	20	AGGAGGAG	motif1	+	5.00218
chr3:184306411-184306426;+;25.6345307351023;3.1484395972864	4	AGAAGGAG	motif1	+	5.05858
chr3:184305839-184305891;+;30.2586435192376;3.18839498880895	16	TGGAGAAG	motif1	+	5.16196
chr3:184301965-184302025;+;24.6508585144804;3.45065763999328	51	TGGAGAAG	motif1	+	5.16196
chr3:183803285-183803334;+;5.0069425865468;3.29109212513201	3	TGGAGCAG	motif1	+	5.05289
chr3:183722090-183722136;+;7.30291021202358;3.15787045302511	14	TGGAGCAG	motif1	+	5.05289
chr3:179765700-179765843;+;6.07475058140655;3.06154791405391	44	TGAAGAAG	motif1	+	5.21836
chr3:179204501-179204540;+;3.56366160266363;3.37742627015396	27	TGGAGGAG	motif1	+	5.24508
chr3:142453131-142453230;-;6.2175193493432;4.20485852712962	81	TGGAGAAG	motif1	+	5.16196
chr3:142421054-142421133;-;4.05899073105926;3.18636544231753	57	TGAAGCAG	motif1	+	5.10929
chr3:141445539-141445673;+;20.2443766507865;3.11623125550922	36	TGAAGGAG	motif1	+	5.30148
chr3:136367049-136367075;-;8.5389260707545;3.56718787648692	0	TGAAGAAG	motif1	+	5.21836
chr3:122701432-122701517;+;10.4745534943491;3.40905585816155	31	TGCAGAAG	motif1	+	5.17552
chr3:122700953-122701027;+;17.539821367042;3.93457433644827	17	TGCAGCAG	motif1	+	5.06645
chr3:122700848-122700953;+;10.6163102745624;3.78304309084656	47	TGAAGGAG	motif1	+	5.30148
chr3:121726956-121727040;-;6.96758272116723;3.26109589175882	60	AGAAGGAG	motif1	+	5.05858
chr3:121716891-121716987;-;8.40105188497529;3.54667424235689	74	TGGAGCAG	motif1	+	5.05289
chr3:121702550-121702595;-;5.98129950133376;3.12070326097892	28	TGCAGAAG	motif1	+	5.17552
chr3:121702484-121702550;-;7.67186065028059;3.04048238012898	46	TGGAGGAG	motif1	+	5.24508
chr3:121696352-121696486;-;9.96521116874882;3.34084306387298	87	TGCAGCAG	motif1	+	5.06645
chr3:121695475-121695571;-;10.0726472965755;3.98544849778095	33	AGAAGGAG	motif1	+	5.05858
chr3:97877640-97877669;+;12.4996464571384;4.15873693663734	5	AGGAGGAG	motif1	+	5.00218
chr3:97877640-97877669;+;12.4996464571384;4.15873693663734	8	AGGAGGAG	motif1	+	5.00218
chr3:62203504-62203700;+;12.5178126864554;3.49723661731548	104	AGAAGGAG	motif1	+	5.05858
chr3:58159633-58159667;+;22.5479680963432;3.45578096112304	20	TGGAGGAG	motif1	+	5.24508
chr3:58126725-58126755;+;25.7721646942244;3.89651094456119	17	TGGAGGAG	motif1	+	5.24508
chr3:58123297-58123328;+;20.0498689095921;3.15422561621705	7	TGAAGAAG	motif1	+	5.21836
chr3:58103960-58103988;+;20.341062682573;4.41630057813093	4	TGGAGGAG	motif1	+	5.24508
chr3:58103960-58103988;+;20.341062682573;4.41630057813093	16	TGAAGCAG	motif1	+	5.10929
chr3:58078755-58078814;+;13.5222133370908;3.24663954580121	24	TGCAGCAG	motif1	+	5.06645
chr3:52609827-52609909;-;8.831001922721;3.18573811796653	2	TGCAGCAG	motif1	+	5.06645
chr3:47163905-47163937;-;3.28482820718237;3.06399731376034	14	TGAAGCAG	motif1	+	5.10929
chr3:47106036-47106095;-;5.08843855199077;3.43533351650829	37	TGAAGGAG	motif1	+	5.30148
chr3:47097955-47098080;-;9.26288173460533;3.39100114423858	80	AGCAGGAG	motif1	+	5.01574
chr3:47097955-47098080;-;9.26288173460533;3.39100114423858	94	TGAAGAAG	motif1	+	5.21836
chr3:47088112-47088164;-;7.95756310592405;4.04493814640349	17	TGGAGCAG	motif1	+	5.05289
chr3:47084252-47084345;-;4.50585932589957;3.37815674871811	79	TGAAGGAG	motif1	+	5.30148
chr3:45967872-45967978;-;6.80150044207907;3.57981085206647	11	AGGAGGAG	motif1	+	5.00218
chr3:45967872-45967978;-;6.80150044207907;3.57981085206647	62	TGCAGGAG	motif1	+	5.25864
chr3:45967872-45967978;-;6.80150044207907;3.57981085206647	95	AGGAGGAG	motif1	+	5.00218
chr3:45967484-45967574;-;6.59271704514627;3.70763828980057	6	AGGAGGAG	motif1	+	5.00218
chr3:45967484-45967574;-;6.59271704514627;3.70763828980057	24	TGCAGGAG	motif1	+	5.25864
chr3:45966670-45966747;-;5.93704103885515;3.58713424004868	13	AGGAGGAG	motif1	+	5.00218
chr3:45966670-45966747;-;5.93704103885515;3.58713424004868	31	TGCAGGAG	motif1	+	5.25864
chr3:45966670-45966747;-;5.93704103885515;3.58713424004868	34	AGGAGGAG	motif1	+	5.00218
chr3:36856297-36856387;-;4.11363608476734;3.94238093145119	63	AGGAGGAG	motif1	+	5.00218
chr3:25609570-25609635;-;11.3307854278283;3.17413403590784	56	AGAAGGAG	motif1	+	5.05858
chr3:15690018-15690051;-;6.40936421986427;3.25980661970794	25	TGCAGCAG	motif1	+	5.06645
chr3:4733138-4733212;+;6.08838883041561;3.12232890399437	50	AGCAGGAG	motif1	+	5.01574
chr3:4676717-4676784;+;5.38681645855344;3.58017879266126	10	TGAAGCAG	motif1	+	5.10929
chr3:4676717-4676784;+;5.38681645855344;3.58017879266126	28	AGAAGGAG	motif1	+	5.05858
chr3:4670843-4670927;+;10.9829654079305;3.9621451135445	49	AGAAGGAG	motif1	+	5.05858
chr3:4662081-4662110;+;3.75387900588384;3.784748749148	16	TGAAGGAG	motif1	+	5.30148
chr3:4493372-4493511;+;6.34207451624306;3.05932496153832	35	AGGAGGAG	motif1	+	5.00218
chr3:4493372-4493511;+;6.34207451624306;3.05932496153832	38	AGGAGGAG	motif1	+	5.00218
chr3:4493372-4493511;+;6.34207451624306;3.05932496153832	41	AGGAGGAG	motif1	+	5.00218
chr3:4493372-4493511;+;6.34207451624306;3.05932496153832	56	TGGAGGAG	motif1	+	5.24508
chr3:4493372-4493511;+;6.34207451624306;3.05932496153832	59	AGGAGGAG	motif1	+	5.00218
chr2:229795306-229795330;-;15.2708271078738;3.26589878622139	5	TGGAGAAG	motif1	+	5.16196
chr2:229793044-229793097;-;23.6448359334848;3.27926473482761	44	TGAAGCAG	motif1	+	5.10929
chr2:229778876-229778914;-;15.2636353737175;3.47245204907659	10	TGAAGAAG	motif1	+	5.21836
chr2:224789099-224789125;-;5.86293086916059;3.06645717024407	10	AGAAGGAG	motif1	+	5.05858
chr2:224778138-224778185;-;5.8971332449463;3.18557126903414	8	TGGAGCAG	motif1	+	5.05289
chr2:218648968-218649047;-;4.29430157334447;3.94571279659169	59	TGAAGGAG	motif1	+	5.30148
chr2:218643460-218643592;-;9.44094005705225;3.20423934467062	123	TGAAGAAG	motif1	+	5.21836
chr2:208273583-208273631;+;5.08282545754718;3.50196678194002	7	AGAAGGAG	motif1	+	5.05858
chr2:206142684-206142720;-;3.8403425887523;3.15945409256445	23	TGCAGGAG	motif1	+	5.25864
chr2:203136602-203136627;+;3.58251585111064;3.1070756356352	3	AGGAGGAG	motif1	+	5.00218
chr2:203126826-203126910;+;4.29430157334447;3.14285226614771	32	AGCAGGAG	motif1	+	5.01574
chr2:203125456-203125494;+;4.52310391294779;3.73664109151835	23	TGAAGGAG	motif1	+	5.30148
chr2:201727702-201727777;-;4.84483558831798;3.34472132533082	55	TGAAGAAG	motif1	+	5.21836
chr2:201705138-201705201;-;3.56366160266363;3.69245146527881	50	TGCAGCAG	motif1	+	5.06645
chr2:183038387-183038430;-;14.0430587905277;3.67355253847978	21	TGGAGCAG	motif1	+	5.05289
chr2:181918803-181918882;+;6.46547892801428;3.11319227580067	69	AGGAGGAG	motif1	+	5.00218
chr2:170007147-170007179;+;5.46520592291473;3.6983304507169	8	TGGAGGAG	motif1	+	5.24508
chr2:161506161-161506228;-;6.8484156606401;3.21774007516216	36	AGAAGGAG	motif1	+	5.05858
chr2:158533197-158533290;+;6.45731471472868;3.46869514444174	15	TGGAGGAG	motif1	+	5.24508
chr2:144389498-144389694;-;22.0771033485372;3.92282286631799	8	AGAAGGAG	motif1	+	5.05858
chr2:144389498-144389694;-;22.0771033485372;3.92282286631799	141	TGAAGAAG	motif1	+	5.21836
chr2:121605835-121605897;-;5.46520592291473;3.6667335374733	39	TGCAGAAG	motif1	+	5.17552
chr2:111794232-111794313;-;9.16152878392408;3.83984020802322	11	TGCAGGAG	motif1	+	5.25864
chr2:108782527-108782585;+;10.4382786383985;3.38169430314608	1	TGGAGAAG	motif1	+	5.16196
chr2:108781348-108781387;+;7.14539533917207;3.17122184979485	23	TGAAGAAG	motif1	+	5.21836
chr2:108781268-108781348;+;14.8934351651532;3.89205628452037	25	TGGAGCAG	motif1	+	5.05289
chr2:108765921-108766047;+;23.6742791419806;3.76234884626863	59	TGCAGAAG	motif1	+	5.17552
chr2:108758412-108758437;+;12.308632109495;4.57386334632243	7	TGCAGGAG	motif1	+	5.25864
chr2:96304713-96304764;-;19.265192172428;3.92366829554428	38	TGCAGGAG	motif1	+	5.25864
chr2:96289090-96289116;-;11.3307854278283;3.94943953387303	15	TGCAGAAG	motif1	+	5.17552
chr2:96283547-96283579;-;14.1189636032392;3.00538487390724	21	TGCAGCAG	motif1	+	5.06645
chr2:96283303-96283319;-;10.5884644677907;3.29751629520158	5	TGGAGAAG	motif1	+	5.16196
chr2:86077915-86077982;-;5.90323906244094;3.1411641129774	5	TGGAGAAG	motif1	+	5.16196
chr2:86032276-86032382;-;10.0040764681888;3.20445224859427	4	AGCAGGAG	motif1	+	5.01574
chr2:86032276-86032382;-;10.0040764681888;3.20445224859427	97	AGCAGGAG	motif1	+	5.01574
chr2:74370993-74371036;-;7.29918383071639;3.17438310566474	8	TGCAGGAG	motif1	+	5.25864
chr2:74370752-74370796;-;11.1521559915945;3.26684371117774	8	TGGAGGAG	motif1	+	5.24508
chr2:74369378-74369487;-;25.2701146850389;3.01479699479769	24	TGCAGGAG	motif1	+	5.25864
chr2:74365523-74365568;-;11.0550881806328;3.732334526366	17	TGGAGGAG	motif1	+	5.24508
chr2:73451992-73452066;+;11.0427801595592;4.49991399876627	6	TGAAGCAG	motif1	+	5.10929
chr2:73451546-73451653;+;8.76535619223823;3.43528533834695	35	TGAAGAAG	motif1	+	5.21836
chr2:73449306-73449330;+;4.8389504973081;3.35138201457974	4	TGAAGAAG	motif1	+	5.21836
chr2:73419138-73419261;+;7.46390892788587;3.38758626234377	102	TGGAGGAG	motif1	+	5.24508
chr2:73385943-73386017;+;6.07475058140655;4.21560906173509	1	AGGAGGAG	motif1	+	5.00218
chr2:73385943-73386017;+;6.07475058140655;4.21560906173509	52	TGGAGGAG	motif1	+	5.24508
chr2:61314719-61314738;-;12.2720360402641;3.49945131637974	6	TGGAGAAG	motif1	+	5.16196
chr2:61314719-61314738;-;12.2720360402641;3.49945131637974	9	AGAAGGAG	motif1	+	5.05858
chr2:61188417-61188467;-;15.9429047103873;4.32906655174865	26	TGCAGAAG	motif1	+	5.17552
chr2:54657944-54657984;+;31.0293881640816;4.72137865801163	13	TGGAGAAG	motif1	+	5.16196
chr2:54647146-54647167;+;36.5415283476158;4.26345970278373	9	TGAAGAAG	motif1	+	5.21836
chr2:54646421-54646471;+;45.3471350608586;4.45405203070431	16	AGCAGGAG	motif1	+	5.01574
chr2:54644355-54644384;+;40.7151408232662;5.02850695814251	13	TGAAGGAG	motif1	+	5.30148
chr2:54632579-54632620;+;39.2354204078799;4.52903773129641	33	TGAAGCAG	motif1	+	5.10929
chr2:54631214-54631262;+;35.7522230693024;4.25036469804381	23	TGCAGCAG	motif1	+	5.06645
chr2:54631073-54631146;+;38.0815188184992;3.7528532157184	17	TGCAGAAG	motif1	+	5.17552
chr2:54631073-54631146;+;38.0815188184992;3.7528532157184	20	AGAAGGAG	motif1	+	5.05858
chr2:54629313-54629360;+;43.9115449549558;4.15995780115636	39	TGGAGGAG	motif1	+	5.24508
chr2:54628168-54628180;+;30.347173697439;4.47933719920078	2	TGAAGCAG	motif1	+	5.10929
chr2:54626129-54626195;+;31.6329424093872;3.44212778264337	49	TGCAGAAG	motif1	+	5.17552
chr2:54612198-54612244;+;20.6581106442857;3.80356896488575	29	TGAAGGAG	motif1	+	5.30148
chr2:54526374-54526407;+;23.3495079166453;4.34588662262075	4	AGAAGGAG	motif1	+	5.05858
chr2:54526374-54526407;+;23.3495079166453;4.34588662262075	18	TGGAGGAG	motif1	+	5.24508
chr2:47822218-47822292;-;4.3347295983604;3.51113269332615	16	AGGAGGAG	motif1	+	5.00218
chr2:47799382-47799476;+;16.4254363241847;3.41911271799932	21	TGCAGAAG	motif1	+	5.17552
chr2:47799105-47799151;+;4.15358247041197;3.22325142596055	24	AGGAGGAG	motif1	+	5.00218
chr2:47798637-47798716;+;12.7004709108536;3.25180768091206	2	TGAAGAAG	motif1	+	5.21836
chr2:38802793-38802904;-;4.71153457554001;4.31006178568299	96	TGGAGGAG	motif1	+	5.24508
chr2:36877888-36877961;-;4.29430157334447;3.27175114488153	46	TGAAGCAG	motif1	+	5.10929
chr2:32505135-32505173;+;7.59485947894288;4.04043379635927	14	TGCAGCAG	motif1	+	5.06645
chr2:32464676-32464713;+;10.5917803927191;3.93178382031662	29	TGAAGCAG	motif1	+	5.10929
chr2:32439649-32439685;+;8.22144424797643;3.99366852667467	24	TGCAGCAG	motif1	+	5.06645
chr2:24299991-24300151;-;8.33215122569298;3.88554159105438	55	TGGAGCAG	motif1	+	5.05289
chr2:15561243-15561311;-;9.77080467612335;3.30415347065312	59	AGGAGGAG	motif1	+	5.00218
chr2:15474256-15474270;-;15.3131455659706;4.0853788306501	5	TGAAGGAG	motif1	+	5.30148
chr2:15424365-15424389;-;7.93753083418575;3.21130249658273	13	TGGAGAAG	motif1	+	5.16196
chr2:15383249-15383271;-;7.16703148935127;3.58775331310318	10	TGCAGCAG	motif1	+	5.06645
chr2:15356360-15356383;-;13.6575901507952;3.91567705449588	12	TGGAGCAG	motif1	+	5.05289
chr2:15351993-15352049;-;15.3487122920368;3.61734375961691	3	TGAAGGAG	motif1	+	5.30148
chr2:15327770-15327866;-;14.1975409957415;3.36004356107363	43	TGCAGAAG	motif1	+	5.17552
chr2:15232422-15232458;-;9.97557221472309;4.04855030978745	7	TGCAGCAG	motif1	+	5.06645
chr1:246851192-246851250;-;11.1648081707189;4.08828698876016	38	TGAAGAAG	motif1	+	5.21836
chr1:246851192-246851250;-;11.1648081707189;4.08828698876016	41	AGAAGGAG	motif1	+	5.05858
chr1:246849960-246850028;-;7.16277777334592;3.41307322233238	38	AGAAGGAG	motif1	+	5.05858
chr1:236558308-236558378;-;21.9893608832634;3.94477915516343	51	AGGAGGAG	motif1	+	5.00218
chr1:236550970-236550990;-;9.3664002659321;3.65528960046723	7	TGAAGAAG	motif1	+	5.21836
chr1:229637819-229637887;+;6.80150044207907;3.04281056134459	56	TGCAGCAG	motif1	+	5.06645
chr1:229635627-229635660;+;3.62540487518698;3.52912234187894	4	TGCAGGAG	motif1	+	5.25864
chr1:229635627-229635660;+;3.62540487518698;3.52912234187894	7	AGGAGGAG	motif1	+	5.00218
chr1:223784156-223784260;-;11.9404237086955;4.92297535496045	37	AGAAGGAG	motif1	+	5.05858
chr1:220040210-220040227;-;15.1422997154098;3.61866699280827	7	TGAAGAAG	motif1	+	5.21836
chr1:219980137-219980150;-;17.3973215795615;3.73782459879031	2	TGCAGGAG	motif1	+	5.25864
chr1:219980137-219980150;-;17.3973215795615;3.73782459879031	5	AGGAGGAG	motif1	+	5.00218
chr1:219978645-219978685;-;20.8750069799741;3.73869250201329	4	TGAAGAAG	motif1	+	5.21836
chr1:214657331-214657367;+;17.1977778710746;3.8899245059485	16	TGCAGAAG	motif1	+	5.17552
chr1:214647249-214647310;+;15.7378337869488;3.94997177292429	14	TGGAGCAG	motif1	+	5.05289
chr1:214647068-214647134;+;15.5006153795991;3.66799084924393	51	TGGAGAAG	motif1	+	5.16196
chr1:214645501-214645542;+;17.5162843590962;3.62548806367636	19	TGAAGGAG	motif1	+	5.30148
chr1:214645396-214645454;+;20.6794175605264;4.49351299121848	20	TGAAGAAG	motif1	+	5.21836
chr1:214642907-214642981;+;17.9902942116095;3.77187201410441	12	TGCAGCAG	motif1	+	5.06645
chr1:214642907-214642981;+;17.9902942116095;3.77187201410441	22	TGCAGGAG	motif1	+	5.25864
chr1:214642907-214642981;+;17.9902942116095;3.77187201410441	25	AGGAGGAG	motif1	+	5.00218
chr1:200852614-200852674;+;8.35300846252288;3.23787386947921	47	AGAAGGAG	motif1	+	5.05858
chr1:200849162-200849205;+;13.556705713166;3.81665130366543	27	TGCAGAAG	motif1	+	5.17552
chr1:200848170-200848233;+;8.44996742942626;3.42362851284684	32	TGGAGAAG	motif1	+	5.16196
chr1:200739019-200739141;+;15.2785521350497;3.70160187365028	112	AGGAGGAG	motif1	+	5.00218
chr1:197096091-197096164;-;4.35823269098319;3.42889740765105	6	TGGAGGAG	motif1	+	5.24508
chr1:186360303-186360360;-;5.36859834335796;3.04416520497358	9	TGAAGAAG	motif1	+	5.21836
chr1:186360303-186360360;-;5.36859834335796;3.04416520497358	39	TGCAGCAG	motif1	+	5.06645
chr1:186336549-186336620;-;3.91058948901645;3.27287847079247	32	AGGAGGAG	motif1	+	5.00218
chr1:182881519-182881547;+;6.46547892801428;3.67042163809313	6	TGGAGAAG	motif1	+	5.16196
chr1:180037007-180037073;+;7.12853214841202;3.83311907656718	47	AGCAGGAG	motif1	+	5.01574
chr1:180014216-180014323;+;13.2619416203273;4.22519644268579	44	AGCAGGAG	motif1	+	5.01574
chr1:178465918-178466123;+;7.86239557671503;3.53814666026702	23	TGAAGGAG	motif1	+	5.30148
chr1:178465918-178466123;+;7.86239557671503;3.53814666026702	83	TGCAGGAG	motif1	+	5.25864
chr1:178465918-178466123;+;7.86239557671503;3.53814666026702	98	TGCAGAAG	motif1	+	5.17552
chr1:173961781-173962090;-;10.5567683141725;3.71400971564789	257	TGCAGCAG	motif1	+	5.06645
chr1:171540541-171540592;+;9.24740614421092;3.19327479273325	32	AGAAGGAG	motif1	+	5.05858
chr1:155765322-155765465;-;8.89457123178748;4.12375873106399	96	TGGAGAAG	motif1	+	5.16196
chr1:155756972-155757076;-;4.19059511032532;3.21659924379921	10	TGAAGAAG	motif1	+	5.21836
chr1:155756972-155757076;-;4.19059511032532;3.21659924379921	42	AGGAGGAG	motif1	+	5.00218
chr1:155754420-155754489;-;3.37828336827644;3.47182777597797	48	TGAAGGAG	motif1	+	5.30148
chr1:155338242-155338282;-;4.11741581468437;3.97608981213124	17	TGGAGGAG	motif1	+	5.24508
chr1:81991050-81991136;+;6.98927613460823;3.26170902185987	46	AGAAGGAG	motif1	+	5.05858
chr1:64869339-64869369;-;10.7264401792215;3.64707639952004	19	TGAAGAAG	motif1	+	5.21836
chr1:62513529-62513607;-;14.5864399049521;3.881616455688	69	TGAAGAAG	motif1	+	5.21836
chr1:62492763-62492839;-;5.27184920675643;3.05027199305899	51	TGAAGAAG	motif1	+	5.21836
chr1:62489042-62489064;-;5.28033483246685;3.8090581017581	10	TGAAGCAG	motif1	+	5.10929
chr1:55120678-55120724;-;11.5653033810753;3.56943157198307	35	TGCAGAAG	motif1	+	5.17552
chr1:55096499-55096572;-;22.94531035705;4.54667424235689	40	TGGAGGAG	motif1	+	5.24508
chr1:52237742-52237928;+;13.9852695049982;3.47720443638666	4	TGCAGAAG	motif1	+	5.17552
chr1:52216386-52216430;+;4.82637586876378;3.13348398485692	23	TGCAGCAG	motif1	+	5.06645
chr1:51794532-51794610;-;18.182302445237;3.13333820194347	20	TGGAGCAG	motif1	+	5.05289
chr1:51794532-51794610;-;18.182302445237;3.13333820194347	23	AGCAGGAG	motif1	+	5.01574
chr1:39463641-39463666;+;7.12377060917679;3.13163674307804	16	TGGAGCAG	motif1	+	5.05289
chr1:39459231-39459249;+;6.78771409097806;3.30361394368672	10	TGGAGGAG	motif1	+	5.24508
chr1:39458368-39458441;+;20.6581106442857;3.74278025640757	8	TGGAGGAG	motif1	+	5.24508
chr1:39452711-39452741;+;12.1174697701495;4.08863548412944	19	TGAAGCAG	motif1	+	5.10929
chr1:39444775-39444837;+;12.1728911231759;4.35718357885739	13	TGGAGCAG	motif1	+	5.05289
chr1:39442150-39442211;+;15.2893073430916;4.20887030977631	33	TGGAGAAG	motif1	+	5.16196
chr1:39441038-39441068;+;12.679065841629;5.21023462441074	20	TGGAGCAG	motif1	+	5.05289
chr1:39435698-39435753;+;14.7718235197885;4.02556012466224	4	AGGAGGAG	motif1	+	5.00218
chr1:39430701-39430777;+;24.392287693317;4.43583116918098	7	AGAAGGAG	motif1	+	5.05858
chr1:39429982-39430031;+;15.6893387565505;3.96140461226293	9	TGGAGGAG	motif1	+	5.24508
chr1:39429982-39430031;+;15.6893387565505;3.96140461226293	12	AGGAGGAG	motif1	+	5.00218
chr1:39424038-39424088;+;15.8771683519618;4.05656067551957	42	AGAAGGAG	motif1	+	5.05858
chr1:39422373-39422429;+;14.2795347301918;4.31992362602398	40	TGCAGCAG	motif1	+	5.06645
chr1:39387882-39387990;+;28.5898472501779;4.46159948681823	37	TGAAGGAG	motif1	+	5.30148
chr1:39387678-39387722;+;9.18790924069531;3.40453646565291	18	TGGAGAAG	motif1	+	5.16196
chr1:39387357-39387496;+;34.7825868647192;4.81356372240558	82	TGGAGAAG	motif1	+	5.16196
chr1:39385762-39385838;+;12.3536513728699;3.4503517033857	20	TGGAGCAG	motif1	+	5.05289
chr1:39379222-39379320;+;14.1893978839554;4.02923337820955	88	TGGAGGAG	motif1	+	5.24508
chr1:39361537-39361644;+;10.3781800266372;4.02611044806505	51	TGCAGCAG	motif1	+	5.06645
chr1:39361359-39361390;+;14.3700612104019;4.63400907162456	4	TGAAGCAG	motif1	+	5.10929
chr1:39358696-39358816;+;14.1598688025415;3.06356969650883	106	TGGAGAAG	motif1	+	5.16196
chr1:39357517-39357593;+;11.4496133723922;3.20061681561181	38	TGAAGCAG	motif1	+	5.10929
chr1:39353108-39353150;+;16.2693487589589;4.52416384161925	10	TGGAGCAG	motif1	+	5.05289
chr1:39350951-39351018;+;13.6418415869909;3.76341079040586	50	AGCAGGAG	motif1	+	5.01574
chr1:39349595-39349617;+;5.38681645855344;3.52357348743727	6	TGCAGAAG	motif1	+	5.17552
chr1:39322935-39323008;+;14.9167475657073;4.71776287339608	59	TGGAGGAG	motif1	+	5.24508
chr1:39322935-39323008;+;14.9167475657073;4.71776287339608	62	AGGAGGAG	motif1	+	5.00218
chr1:39322935-39323008;+;14.9167475657073;4.71776287339608	65	AGGAGGAG	motif1	+	5.00218
chr1:39317336-39317404;+;7.6421032506777;3.62003526924655	28	TGCAGGAG	motif1	+	5.25864
chr1:39315565-39315684;+;19.4328849008902;3.87412993149875	77	TGGAGAAG	motif1	+	5.16196
chr1:39310855-39310933;+;19.2349306335321;4.02560263563968	38	TGGAGGAG	motif1	+	5.24508
chr1:39295044-39295084;+;15.8470249736332;4.23697414924822	17	TGGAGGAG	motif1	+	5.24508
chr1:39293524-39293576;+;17.6673797804344;3.76350708348725	18	AGAAGGAG	motif1	+	5.05858
chr1:39293524-39293576;+;17.6673797804344;3.76350708348725	21	AGGAGGAG	motif1	+	5.00218
chr1:39293524-39293576;+;17.6673797804344;3.76350708348725	24	AGGAGGAG	motif1	+	5.00218
chr1:39283472-39283516;+;8.00205472292437;3.50831675928649	21	TGGAGAAG	motif1	+	5.16196
chr1:39105645-39105715;+;6.81755681404276;3.87779160190168	24	AGAAGGAG	motif1	+	5.05858
chr1:35751262-35751408;-;7.24628674887405;3.04689440030777	22	AGGAGGAG	motif1	+	5.00218
chr1:35751262-35751408;-;7.24628674887405;3.04689440030777	65	TGGAGAAG	motif1	+	5.16196
chr1:35751262-35751408;-;7.24628674887405;3.04689440030777	115	AGGAGGAG	motif1	+	5.00218
chr1:35751262-35751408;-;7.24628674887405;3.04689440030777	130	AGGAGGAG	motif1	+	5.00218
chr1:35415680-35415708;+;10.796848759377;4.0454208145516	16	AGCAGGAG	motif1	+	5.01574
chr1:35398983-35399010;+;6.4412621575656;3.36588446359745	3	TGAAGCAG	motif1	+	5.10929
chr1:26779977-26780111;+;7.76047529684333;3.39062251026654	18	AGGAGGAG	motif1	+	5.00218
chr1:26774912-26775084;+;12.643591672961;3.26400455505649	152	TGCAGAAG	motif1	+	5.17552
chr1:20865154-20865224;-;15.764572563555;3.4145788049237	32	AGAAGGAG	motif1	+	5.05858
chr1:20851322-20851345;-;7.0483225626567;3.45725460314821	13	TGAAGCAG	motif1	+	5.10929
chr1:20825125-20825142;-;7.60362400597873;3.42040925765739	6	AGAAGGAG	motif1	+	5.05858
chr1:19177687-19177737;-;37.6834006979061;4.26816117574561	8	TGAAGCAG	motif1	+	5.10929
chr1:19141352-19141390;-;37.7006670642375;4.93603136247616	26	TGCAGCAG	motif1	+	5.06645
chr1:19114816-19114858;-;67.5765083685454;4.54130609125805	29	TGAAGAAG	motif1	+	5.21836
chr1:19110129-19110145;-;36.1068265700458;4.10112911262733	3	TGCAGAAG	motif1	+	5.17552
chr1:19088892-19088939;-;42.0788547793333;4.72851284030279	2	TGGAGCAG	motif1	+	5.05289
chr1:19086738-19086793;-;40.6596153816299;4.84640527756503	18	TGGAGGAG	motif1	+	5.24508
chr1:15934939-15935017;+;11.3425521198652;3.20889828578983	26	TGGAGAAG	motif1	+	5.16196
chr1:15932311-15932360;+;11.5800440863793;4.63913310031579	29	AGGAGGAG	motif1	+	5.00218
chr1:15931729-15931790;+;11.1320672354934;3.30862752362769	17	TGGAGAAG	motif1	+	5.16196
chr1:15930173-15930229;+;10.0891090713166;3.95623611018629	9	AGCAGGAG	motif1	+	5.01574
chr1:15929164-15929188;+;8.14790958216151;4.6769380174685	8	TGGAGAAG	motif1	+	5.16196
chr1:15929084-15929164;+;15.6627564419415;4.49226749878743	10	TGGAGAAG	motif1	+	5.16196
chr1:15872841-15872877;+;9.22169677314202;4.0509484088061	19	TGAAGGAG	motif1	+	5.30148
chr1:15872841-15872877;+;9.22169677314202;4.0509484088061	22	AGGAGGAG	motif1	+	5.00218
chr1:12373750-12373784;+;7.14539533917207;4.47693920583603	1	TGCAGGAG	motif1	+	5.25864
chr1:12283093-12283213;+;10.0210256009054;3.4447148519726	38	TGGAGAAG	motif1	+	5.16196
chr1:12277474-12277522;+;8.92376601020933;3.36860233724425	12	TGAAGGAG	motif1	+	5.30148
chr1:10297216-10297247;+;6.43677173332813;3.66366840359975	13	TGGAGCAG	motif1	+	5.05289
chr1:10282466-10282534;+;3.15650560246464;3.19262010292317	36	TGGAGGAG	motif1	+	5.24508
chr1:10105619-10105678;+;7.041374010897;3.46279468362031	14	TGCAGCAG	motif1	+	5.06645
chrX:154370899-154370912;-;60.302997456541;3.22027467475242	4	TCCTGGAC	motif2	+	5.84418
chrX:154366179-154366198;-;66.5784125239903;3.593808170492	4	TCCAGGAC	motif2	+	5.63033
chrX:154364822-154364851;-;78.3802807343883;3.55591538572414	7	TCGGGGAC	motif2	+	6.12576
chrX:154354999-154355040;-;400;3.81005484534479	16	CTGTGGAC	motif2	+	5.25659
chrX:154352850-154352872;-;70.0422203700581;3.61165058445493	11	TGGAGGAC	motif2	+	5.3512
chrX:129562642-129562722;+;8.33215122569298;3.46979445323287	38	TGGAGGAC	motif2	+	5.3512
chrX:124081464-124081506;+;8.94780641956652;3.03115002422728	13	TTTTGGAC	motif2	+	5.28201
chrX:124061220-124061290;+;11.9960227581545;3.05713058536654	25	TTGTGGAT	motif2	+	5.76469
chrX:77652229-77652332;-;7.60362400597873;3.60113748719439	77	TCCTGGAA	motif2	+	5.13745
chrX:77521402-77521475;-;6.08223777068947;3.08713424004867	50	TTGAGGAT	motif2	+	5.55084
chrX:77520789-77520920;-;7.81947271708659;3.02894958471838	1	TAGTGGAA	motif2	+	5.541
chrX:77508367-77508521;-;11.853375911176;3.64427644730223	140	TCCAGGAC	motif2	+	5.63033
chrX:71245736-71245810;-;4.01033219985903;3.216827554458	29	TTGAGGAG	motif2	+	5.29162
chrX:53617378-53617404;-;26.745113706111;3.48505988802802	12	TCCAGGAC	motif2	+	5.63033
chrX:53592560-53592583;-;22.20478757182;3.71115628512413	8	TGGTGGAC	motif2	+	5.56505
chrX:53583759-53583776;-;25.3206266207612;4.706051165903	4	CTGTGGAC	motif2	+	5.25659
chrX:53583587-53583596;-;27.6028772334024;4.56185117539351	1	TTGAGGAC	motif2	+	6.95856
chrX:53565163-53565183;-;26.0086144168545;4.07680679766574	3	TTGTGAAC	motif2	+	5.12415
chrX:53563798-53563814;-;26.5697313942041;4.43882388063285	6	TGGAGGAC	motif2	+	5.3512
chrX:53562218-53562244;-;94.0474510140738;6.11065487353125	12	TCCTGGAC	motif2	+	5.84418
chrX:53551043-53551058;-;29.1800154133828;4.35469991243325	2	TGGAGGAC	motif2	+	5.3512
chrX:53549363-53549413;-;52.8485688563389;4.48034835364616	0	TTGTGGAT	motif2	+	5.76469
chrX:53544582-53544635;-;42.1179709427454;3.84464974448262	22	TCCGGGAC	motif2	+	5.50541
chrX:41229737-41229776;+;25.5670733393847;4.59648489288554	20	TTGTGAAC	motif2	+	5.12415
chrX:41225078-41225134;+;26.100858271007;3.66749439532175	34	TTGAGGAC	motif2	+	6.95856
chrX:41218537-41218594;+;30.3462088126122;3.89891311306554	41	TCCTGGAC	motif2	+	5.84418
chrX:41085728-41085754;+;15.5388918233151;3.92602380041364	3	TAGGGGAA	motif2	+	5.20223
chrX:40064468-40064525;-;6.07475058140655;3.20630122265141	4	TTGTGGAG	motif2	+	5.50547
chrX:24841650-24841830;+;7.68298420124199;3.32468978632955	137	ATGTGGAA	motif2	+	5.03972
chrX:24814979-24815111;+;3.13911722079617;3.10866860099462	43	TAGTGGAA	motif2	+	5.541
chrX:24179664-24179741;+;3.93472286574418;3.50196678194002	49	CTGTGGAC	motif2	+	5.25659
chr22:49885755-49885863;+;6.54012523070103;3.21421397362622	7	TCCAGGAC	motif2	+	5.63033
chr22:41178718-41178788;+;16.4362813042498;3.59859324255064	36	TCCTGGAC	motif2	+	5.84418
chr22:41172574-41172590;+;4.91757369913923;3.19609648324405	6	TTCTGGAA	motif2	+	5.84532
chr22:41152317-41152340;+;10.5917803927191;3.85090828531832	10	TCCAGGAC	motif2	+	5.63033
chr22:41117587-41117630;+;9.35048591008377;3.61109552566495	26	TCCTGGAA	motif2	+	5.13745
chr22:40265892-40265968;+;6.08414131104165;3.17645534932039	8	TTGGGGAA	motif2	+	6.1269
chr22:36300214-36300264;-;23.4712503681921;3.41258886066775	4	TTGAGGAG	motif2	+	5.29162
chr22:36300126-36300177;-;24.5734724732291;3.28648165577489	22	TGGAGGAC	motif2	+	5.3512
chr22:36295509-36295584;-;32.052561376397;3.07875581554965	4	TTGGGGAA	motif2	+	6.1269
chr22:36295509-36295584;-;32.052561376397;3.07875581554965	37	TGGAGGAC	motif2	+	5.3512
chr22:36288828-36288871;-;16.618289414329;3.32629986466605	5	TGGAGGAC	motif2	+	5.3512
chr22:31714252-31714321;-;4.25594966354962;3.40467723012217	22	TTATGGAC	motif2	+	5.29414
chr22:31713754-31713790;-;5.84162785702349;3.6733101094671	3	TTGGGGAG	motif2	+	5.16669
chr22:24036092-24036174;+;7.1393522871869;3.15177574852116	30	TTGAGGAT	motif2	+	5.55084
chr22:24035448-24035508;+;6.30479641352897;3.42205993920251	0	TTGTGGAC	motif2	+	7.1724
chr21:46438194-46438281;+;5.76205432339076;3.12717018069304	0	TTGTGGAC	motif2	+	7.1724
chr21:46431853-46431946;+;3.15533026138686;3.10254303604357	12	TGGTGGAC	motif2	+	5.56505
chr21:46275297-46275316;-;8.35049963457318;3.98667789308567	9	ATCTGGAC	motif2	+	5.12609
chr21:46261337-46261366;-;14.5145206253027;5.12154780210924	7	TTGAGGCA	motif2	+	5.00614
chr21:43659688-43659792;+;10.0917455937304;3.67514361972617	43	TCCGGGAC	motif2	+	5.50541
chr21:37195906-37195998;+;8.08841629901892;3.46534399914358	37	TCCAGGAC	motif2	+	5.63033
chr21:37167596-37167620;+;6.08223777068947;3.15984945980946	10	TTGAGGAA	motif2	+	6.25183
chr21:33554862-33554957;+;29.6345868999238;3.60202837968137	8	TAGAGGAA	motif2	+	5.32715
chr21:33554608-33554639;+;28.847130945783;3.86053751683564	9	TTAAGGAC	motif2	+	5.08029
chr21:33554396-33554470;+;21.4793199983656;3.21777626249921	8	TTGAGGAT	motif2	+	5.55084
chr21:33553864-33553912;+;15.4500408706173;3.13375086845988	39	TTGGGGAA	motif2	+	6.1269
chr21:32384374-32384449;-;6.70674796685217;3.01516934359399	7	TCGAGGCC	motif2	+	5.005
chr21:32384374-32384449;-;6.70674796685217;3.01516934359399	21	TTGCGGAC	motif2	+	6.12422
chr21:32355450-32355533;-;10.6758410583255;3.71083717539965	74	TTCTGGAA	motif2	+	5.84532
chr21:32350813-32350870;-;5.58504335598433;3.58247417905826	42	TTCGGGAC	motif2	+	6.21328
chr21:32320609-32320639;-;8.89457123178748;3.87313283389803	6	TTCTGGAA	motif2	+	5.84532
chr21:32316651-32316708;-;4.30395830475792;3.18974412540519	27	TTAAGGAC	motif2	+	5.08029
chr20:63565133-63565204;-;3.21889705938545;3.06211389879887	62	TCGTGGCC	motif2	+	5.21884
chr20:62894811-62894885;-;8.22144424797643;3.22464780000784	44	TGGAGGAC	motif2	+	5.3512
chr20:62880610-62880689;-;5.75341895047497;3.53148741783513	14	TTGGGGAT	motif2	+	5.42591
chr20:62880437-62880503;-;3.45471849652811;3.71956166077776	6	ATGGGGAC	motif2	+	5.40767
chr20:62880437-62880503;-;3.45471849652811;3.71956166077776	40	TGGTGGAC	motif2	+	5.56505
chr20:53583000-53583047;-;7.04313077847455;3.35402916441449	20	TTGTGGAA	motif2	+	6.46568
chr20:49270705-49270744;-;8.88302717713954;3.0617995176562	6	TTCTGGAA	motif2	+	5.84532
chr20:49257525-49257577;-;22.7312582625875;4.32244915266975	9	TTGAGGAG	motif2	+	5.29162
chr20:49257418-49257488;-;16.9888039637207;4.54580671667152	20	TTGTGGCA	motif2	+	5.21999
chr20:49249424-49249494;-;10.4369530700443;3.51199959346708	18	TTGTGGAC	motif2	+	7.1724
chr20:49028554-49028601;+;6.78658133188598;3.45932353095919	37	TTGAGGAT	motif2	+	5.55084
chr20:48998404-48998433;+;6.73674277298593;3.46893659968096	15	TTGTGGAG	motif2	+	5.50547
chr20:48976024-48976149;+;15.9154237220657;3.5810614888542	86	TCGGGGAC	motif2	+	6.12576
chr20:48971162-48971217;+;5.6104264018637;3.07922175646783	30	TTCAGGAC	motif2	+	6.3382
chr20:48953717-48953747;+;11.218848031718;4.2416996502603	11	TTCTGGAA	motif2	+	5.84532
chr20:41452867-41452941;-;3.94562177304325;3.10060876831298	57	TTGAGGAA	motif2	+	6.25183
chr20:41437279-41437334;-;7.04313077847455;3.86256592109397	26	CTGAGGAC	motif2	+	5.04274
chr20:41423486-41423544;-;6.67306964465309;3.51998369419288	2	TTGTGGCC	motif2	+	5.92671
chr20:41417274-41417348;-;5.73117429821639;3.80179005517916	62	TTGGGGAT	motif2	+	5.42591
chr20:41166750-41166814;+;8.88433923953408;3.56418538507425	8	TTGTTGAC	motif2	+	5.10915
chr20:38574250-38574280;+;5.19126015835991;3.03423690803738	12	TTGTGGAT	motif2	+	5.76469
chr20:38541042-38541142;+;8.4147085091045;3.19591746661069	23	TTGTGGAA	motif2	+	6.46568
chr20:38472928-38473037;+;15.882456278307;3.7592533683549	16	CTGAGGAC	motif2	+	5.04274
chr20:35502958-35503055;+;7.16277777334592;3.29792441262149	44	TTCAGGAC	motif2	+	6.3382
chr20:35497724-35497801;+;8.72880148585351;4.14031855254716	37	TTCTGGCC	motif2	+	5.30636
chr20:35475530-35475571;+;5.47150469264731;3.83580816643047	33	TTCGGGAA	motif2	+	5.50655
chr20:35467498-35467556;+;6.21232469849866;3.21865144296557	47	TTCAGGAC	motif2	+	6.3382
chr20:35466089-35466196;+;10.6983407334485;3.66739739176871	32	ATGTGGAA	motif2	+	5.03972
chr20:35460015-35460063;+;6.40936421986427;3.27639005167554	7	TCCTGGAA	motif2	+	5.13745
chr20:34470059-34470120;+;3.68247569160042;3.3540291644145	14	TTCGGGAC	motif2	+	6.21328
chr20:20620542-20620614;-;5.66270490309552;3.45921478783388	54	TCCAGGAC	motif2	+	5.63033
chr19:50044998-50045082;+;3.39498569438619;3.13368894224442	49	TTCAGGAA	motif2	+	5.63148
chr19:46921075-46921167;+;19.2466391238566;3.70376052120767	38	TTGTGGAA	motif2	+	6.46568
chr19:46920947-46920980;+;12.5748425270466;4.3902237333641	0	TCCTGGAC	motif2	+	5.84418
chr19:46919409-46919444;+;7.58269441675547;3.1824724520255	15	TCGGGGAA	motif2	+	5.41904
chr19:46919290-46919369;+;11.6539797207954;3.39205060056826	58	TTGTGGAG	motif2	+	5.50547
chr19:42274229-42274306;+;5.21710475357138;3.13368894224442	61	TGGGGGAC	motif2	+	5.22628
chr19:32605835-32605889;-;6.48888006436173;3.33857725820118	35	TTGTGGCA	motif2	+	5.21999
chr19:17101659-17101845;+;9.60776043960189;3.19419215604945	1	TCCAGGAC	motif2	+	5.63033
chr19:2113367-2113413;-;9.52597323458467;3.29776896654385	1	CTGAGGAC	motif2	+	5.04274
chr18:51084486-51084539;+;3.52703639629772;3.18174701874929	30	TTGGGGAG	motif2	+	5.16669
chr18:45943189-45943264;-;8.83091364251298;3.08412234623479	19	TAGTGGAA	motif2	+	5.541
chr18:45928885-45928959;-;6.99379075946234;3.33255326465702	50	TTCTGGAT	motif2	+	5.14433
chr18:45925745-45925777;-;15.1059831717834;4.33932887272562	21	TTGGGGAT	motif2	+	5.42591
chr18:45916439-45916490;-;7.46390892788587;3.17316461294183	15	ATGGGGAC	motif2	+	5.40767
chr18:45915547-45915572;-;8.70865335331037;3.03367663809041	6	TTGTGGCA	motif2	+	5.21999
chr18:45915510-45915547;-;11.4865826171415;3.43757825932004	8	TTGTGGAG	motif2	+	5.50547
chr18:45912297-45912328;-;9.28329842143309;3.10821382687819	21	TCCGGGAC	motif2	+	5.50541
chr18:45903994-45904078;-;11.3307854278283;3.50784636636441	24	CTGTGGAC	motif2	+	5.25659
chr18:45901080-45901157;-;13.151318345976;3.30058124114079	13	TTGCGGAA	motif2	+	5.4175
chr18:45899518-45899561;-;9.24740614421092;3.3706920080358	6	TTCGGGAA	motif2	+	5.50655
chr18:45889821-45889841;-;7.58269441675547;3.47566473992068	7	TTGTGGAA	motif2	+	6.46568
chr18:45887753-45887842;-;15.1451476375822;3.64022789797182	9	TTGTGGAT	motif2	+	5.76469
chr18:45858683-45858782;-;14.7546847836473;3.96109735206741	22	ATGGGGAC	motif2	+	5.40767
chr18:21849235-21849322;+;3.97781916058633;3.82041814000814	65	ATGTGGAC	motif2	+	5.74644
chr18:21773621-21773696;+;8.68907314462831;3.04667424235689	12	TCCAGGAC	motif2	+	5.63033
chr18:21768718-21768757;+;8.74426232518586;3.2946529896881	24	TAGGGGAA	motif2	+	5.20223
chr18:21006535-21006585;-;8.35049963457318;3.30850883024908	39	TTGAGGAA	motif2	+	6.25183
chr18:9254873-9254953;+;4.12033234132994;3.19692385777115	34	TTGTGGAT	motif2	+	5.76469
chr18:6986257-6986338;-;10.5457441988013;3.42767143668576	17	TTCAGGAA	motif2	+	5.63148
chr18:6965357-6965389;-;9.9043725264671;3.53701501208963	16	TTCAGGAC	motif2	+	6.3382
chr18:2784597-2784621;+;3.39407477605633;3.35289586092853	9	TAGGGGAA	motif2	+	5.20223
chr18:2751285-2751365;+;6.26158684516954;3.65056728643251	66	ATGTGGAA	motif2	+	5.03972
chr18:2718314-2718425;+;8.63855549191367;3.20400701415583	14	TTGGGGAA	motif2	+	6.1269
chr17:80394690-80394714;+;20.0694431819343;3.63913310031578	6	TCCAGGAC	motif2	+	5.63033
chr17:80390016-80390051;+;22.08351973137;4.306719124432	2	TTGGGGAA	motif2	+	6.1269
chr17:80388658-80388685;+;30.7375489102696;4.39278280569733	2	TTATGGAC	motif2	+	5.29414
chr17:80386284-80386302;+;27.2239529288182;4.63024820074276	7	ATCTGGAC	motif2	+	5.12609
chr17:80383867-80383894;+;25.644261216398;3.95366269423911	2	TTGTGGAA	motif2	+	6.46568
chr17:80376346-80376389;+;24.0769063002208;3.92196833370103	33	TCGTGGAC	motif2	+	6.46454
chr17:80369791-80369820;+;27.2467617561168;4.40629906580712	18	TTGTGGAT	motif2	+	5.76469
chr17:80367783-80367808;+;20.5678006212467;4.11605217577476	4	TTGAGGCC	motif2	+	5.71286
chr17:80354021-80354052;+;36.1270458251783;4.60734137427163	4	TCCTGGAC	motif2	+	5.84418
chr17:80347709-80347745;+;21.6316945161607;4.31640912125888	8	ACGTGGAC	motif2	+	5.03858
chr17:80346523-80346545;+;33.5853274215643;4.66977070768411	6	TTCTGGAC	motif2	+	6.55205
chr17:80345857-80345889;+;19.0718705420831;3.54171795745975	15	CTGAGGAC	motif2	+	5.04274
chr17:80343968-80343980;+;20.0079946664031;4.08186715874848	0	TCCTGGAA	motif2	+	5.13745
chr17:80340315-80340349;+;21.3617703989624;4.30952666138512	14	TCGTGGCC	motif2	+	5.21884
chr17:80340202-80340300;+;40.1693279445162;4.15348989227088	31	TCGAGGCC	motif2	+	5.005
chr17:80340151-80340169;+;19.3543812617573;4.18767472816234	7	ATGGGGAC	motif2	+	5.40767
chr17:80339972-80340064;+;24.9301100034931;3.7576242526069	6	TTGAGGAG	motif2	+	5.29162
chr17:80336215-80336246;+;30.3331358450388;4.9085416943357	8	ATGTGGAC	motif2	+	5.74644
chr17:80336175-80336198;+;22.4911068377663;4.33948570445152	6	TTGTGGAC	motif2	+	7.1724
chr17:80334175-80334193;+;21.3207356760431;4.03747285166424	5	TCCAGGAC	motif2	+	5.63033
chr17:80319243-80319279;+;18.944621668625;4.0917514609852	4	TAGAGGAC	motif2	+	6.03388
chr17:80307162-80307198;+;21.7330396014023;4.14682572224876	17	TCCTGGAC	motif2	+	5.84418
chr17:80273374-80273396;+;15.6292649162842;3.36106602406614	12	TCCTGGAC	motif2	+	5.84418
chr17:80263641-80263660;+;26.5566431211818;3.93457104821697	7	TTCTGGAT	motif2	+	5.14433
chr17:67944165-67944205;+;5.58387562793453;3.08206154818394	31	TACTGGAC	motif2	+	5.62737
chr17:67854528-67854674;+;12.4026998068092;3.44343667758795	59	TTGAGGAG	motif2	+	5.29162
chr17:67826190-67826225;+;9.9043725264671;3.58164868113817	6	CTGAGGAC	motif2	+	5.04274
chr17:60345485-60345558;-;13.6532364006287;3.63086566067385	46	TTGGGGAT	motif2	+	5.42591
chr17:60180545-60180638;-;10.1194207613829;3.19317632759934	6	TTCAGGAA	motif2	+	5.63148
chr17:59079763-59079838;-;3.96896094412049;3.32331248010312	4	TTCGGGAA	motif2	+	5.50655
chr17:51006087-51006230;-;13.256648852273;3.25186408884303	106	TAGAGGAA	motif2	+	5.32715
chr17:44207454-44207553;-;8.10542919640103;3.17341401759209	26	ATGGGGAC	motif2	+	5.40767
chr17:43492917-43492957;+;3.56366160266363;3.03148741783513	17	ATGTGGAC	motif2	+	5.74644
chr17:43484017-43484179;+;8.55174257994237;3.13733912471417	143	TTGGGGAT	motif2	+	5.42591
chr17:39524674-39524777;+;10.199599137224;3.38686527525681	27	TTGTGGAG	motif2	+	5.50547
chr17:39509704-39509756;+;5.27184920675643;3.47814786636735	21	TTTTGGAC	motif2	+	5.28201
chr17:39501267-39501369;+;7.72794942501139;3.86274205282978	57	CTGAGGAC	motif2	+	5.04274
chr17:37277941-37278005;-;7.57290356745068;3.29246376943281	37	TGGAGGAC	motif2	+	5.3512
chr17:37257711-37257747;-;5.68547972093831;3.24230430035475	15	TTGGGGAG	motif2	+	5.16669
chr17:37151331-37151361;-;7.34375437380386;3.3458039040242	0	TTCTGGAA	motif2	+	5.84532
chr17:35265135-35265238;+;6.90368102948739;3.06900473911829	49	ATGGGGAC	motif2	+	5.40767
chr17:31325899-31325946;+;10.9071864023903;3.49093659892567	9	TAGTGGAC	motif2	+	6.24773
chr17:31261782-31261854;+;16.5297071402496;4.17209674076983	56	TTGAGGAA	motif2	+	6.25183
chr17:31225152-31225192;+;15.6975969835488;3.63996946991018	4	TAGTGGAA	motif2	+	5.541
chr17:31206268-31206371;+;8.53363663173903;3.11258294047531	69	TTGTGGAG	motif2	+	5.50547
chr17:31200421-31200506;+;8.71408280327169;3.21132805498337	7	TTCTGGAC	motif2	+	6.55205
chr17:29097223-29097345;-;4.65699693698974;4.01113269332615	70	TTGAGGAC	motif2	+	6.95856
chr17:29082374-29082438;-;3.19306155553185;3.34682131959547	14	ATGTGGAC	motif2	+	5.74644
chr17:29082374-29082438;-;3.19306155553185;3.34682131959547	29	TGGAGGAC	motif2	+	5.3512
chr17:28687431-28687445;+;9.97557221472309;3.39186726909547	0	TTGTGGCC	motif2	+	5.92671
chr17:28684654-28684682;+;20.9315543816456;4.5807877817396	10	TTATGGAC	motif2	+	5.29414
chr17:28682760-28682788;+;9.30690649261757;3.65876167802475	5	TTGGGGAG	motif2	+	5.16669
chr17:28675024-28675122;+;13.132143765749;3.3777394229787	33	TTGCGGAA	motif2	+	5.4175
chr17:28673411-28673447;+;13.4255481914553;4.63747868144847	0	TTGTGGAA	motif2	+	6.46568
chr17:28637975-28638032;-;16.1035399237622;3.13483090705932	6	TCGAGGAC	motif2	+	6.25069
chr17:28635427-28635487;-;21.1854660774679;3.22837660778865	24	TTCAGGAA	motif2	+	5.63148
chr17:28628465-28628499;-;17.0557444047747;3.64757679790715	9	TCCTGGAC	motif2	+	5.84418
chr17:18315773-18315832;+;3.21889705938545;3.16722275249405	35	TAGTGGCC	motif2	+	5.00204
chr17:16101438-16101517;-;7.28576247474528;3.17445688759852	39	CTGTGGAC	motif2	+	5.25659
chr17:16061749-16061867;-;7.93753083418575;3.02506397805733	56	TTGTGGAT	motif2	+	5.76469
chr17:16057519-16057657;-;10.9996527033146;3.03839031759765	122	TTGTGGAC	motif2	+	7.1724
chr17:7908418-7908492;+;14.7897350009677;3.3027267009764	27	TCGGGGAA	motif2	+	5.41904
chr17:7907375-7907398;+;7.33908711252259;3.30684506900157	5	TTGGGGAG	motif2	+	5.16669
chr17:7907223-7907240;+;6.75870261289001;3.32580282561074	1	TTGGGGAG	motif2	+	5.16669
chr17:7904441-7904540;+;23.562566556202;3.17514061531952	1	TTGAGGAA	motif2	+	6.25183
chr17:7904441-7904540;+;23.562566556202;3.17514061531952	40	ATGTGGAC	motif2	+	5.74644
chr17:7903896-7903935;+;14.3380643290837;3.11533592024542	12	CTGAGGAC	motif2	+	5.04274
chr17:7900879-7900956;+;16.4423845387262;3.24603434468102	4	TTGAGGCC	motif2	+	5.71286
chr17:7899480-7899505;+;9.94846160948467;3.4473729757375	16	TTGAGGAC	motif2	+	6.95856
chr17:4672133-4672215;-;4.67709237726048;3.45002134042116	16	TTGAGGAA	motif2	+	6.25183
chr17:4672133-4672215;-;4.67709237726048;3.45002134042116	28	TTGAGGAA	motif2	+	6.25183
chr17:4672133-4672215;-;4.67709237726048;3.45002134042116	49	TAGAGGAA	motif2	+	5.32715
chr17:4056224-4056304;-;8.06946621636297;3.31264263824088	36	TTGAGGCC	motif2	+	5.71286
chr17:4006753-4006825;-;7.93333869769932;3.7136246106336	4	TTCAGGAA	motif2	+	5.63148
chr17:1683625-1683645;-;47.0266042601019;4.10398118136484	1	TTGTGGAT	motif2	+	5.76469
chr17:1679738-1679752;-;42.4451233581375;4.37149506137031	2	TTGTGGAG	motif2	+	5.50547
chr17:1677043-1677113;-;54.8127613801685;4.47369832110971	34	TTCTGGAC	motif2	+	6.55205
chr17:1676603-1676652;-;51.7078325692157;4.15061515611504	4	TGGTGGAC	motif2	+	5.56505
chr17:1661734-1661758;-;39.4271400101067;3.93648157095211	7	TTCAGGAA	motif2	+	5.63148
chr17:1661121-1661158;-;41.605670919597;4.68922713070946	17	TGGTGGAC	motif2	+	5.56505
chr17:1658551-1658569;-;37.0396148530394;3.94214515844028	3	TTGTGGAT	motif2	+	5.76469
chr17:746193-746274;-;4.31512359279362;3.28127772175754	0	TTGTGGAA	motif2	+	6.46568
chr16:89285426-89285495;-;19.2446456189631;3.87357907425897	2	ATGAGGAC	motif2	+	5.5326
chr16:89284538-89284568;-;13.4668891618946;3.84828134499558	8	ATGAGGAC	motif2	+	5.5326
chr16:89281812-89281929;-;24.9320740503185;4.40917786619571	105	TGGGGGAC	motif2	+	5.22628
chr16:89280413-89280493;-;13.5342603407961;3.83792136492209	52	TGGAGGAC	motif2	+	5.3512
chr16:81937778-81937905;+;5.47150469264731;3.73708513432736	53	ATGAGGAC	motif2	+	5.5326
chr16:81785957-81786028;+;5.71981171380625;3.1831834895601	60	TTGCGGAA	motif2	+	5.4175
chr16:72096152-72096188;+;3.56366160266363;3.53148741783513	6	TGGGGGAC	motif2	+	5.22628
chr16:70556934-70556979;+;11.5516647662598;3.32737125714826	9	TCGTGGAA	motif2	+	5.75781
chr16:58530265-58530302;-;22.6086943118571;4.0853103515411	19	ATGTGGAA	motif2	+	5.03972
chr16:58521213-58521231;-;9.53292491648479;3.4572546031482	5	TTCTGGAA	motif2	+	5.84532
chr16:53453544-53453603;+;3.19159387480847;3.18094774163656	29	TTCTGGAA	motif2	+	5.84532
chr16:53262989-53263091;+;4.1860737145083;3.33838441031327	4	TTGTGGCA	motif2	+	5.21999
chr16:53238454-53238580;+;4.6953319992408;3.3298476536338	39	ACGTGGAC	motif2	+	5.03858
chr16:30733894-30733968;+;9.06717630251688;3.31366352835807	61	TGGGGGAC	motif2	+	5.22628
chr16:28107607-28107635;-;7.31653607702435;3.0535771421194	0	TTGTGGAG	motif2	+	5.50547
chr16:28101602-28101659;-;11.2995645555162;3.13166343246924	2	TTGTGAAC	motif2	+	5.12415
chr16:27740824-27740907;+;3.39498569438619;3.52436879900674	69	ATGGGGAC	motif2	+	5.40767
chr16:27478501-27478524;-;6.30578979380117;3.23371627605777	10	TTGGGGAT	motif2	+	5.42591
chr16:27470317-27470347;-;8.35300846252288;3.48736850828485	2	TTTTGGAC	motif2	+	5.28201
chr16:18884072-18884121;-;14.8734789744566;3.79336371763721	23	TTCTGGAA	motif2	+	5.84532
chr16:18882207-18882225;-;6.24899048866251;3.14809405431442	2	TTGGGGAA	motif2	+	6.1269
chr16:18853718-18853739;-;16.6937204050237;4.60153935211867	5	TTCAGGAC	motif2	+	6.3382
chr16:18839888-18839919;-;13.0624714764234;3.96904388718327	2	TCCTGGAA	motif2	+	5.13745
chr16:18838154-18838179;-;10.1776553608787;3.53463233665798	17	TGGTGGAC	motif2	+	5.56505
chr16:18836463-18836493;-;12.1644806440196;4.0947040518577	2	TTCAGGAA	motif2	+	5.63148
chr16:18832993-18833021;-;23.905773514778;3.95072593193209	9	TTCAGGCC	motif2	+	5.09251
chr16:8903341-8903386;-;10.94531035705;3.41356991554242	4	TTGTGGCC	motif2	+	5.92671
chr16:8902442-8902461;-;6.62236596575241;3.00523913241356	3	TTGTGGCC	motif2	+	5.92671
chr16:3774577-3774681;-;8.30552642539898;3.13509645004794	14	TTGGGGAA	motif2	+	6.1269
chr15:90940360-90940437;+;3.05639667678443;3.085858002475	33	TACTGGAC	motif2	+	5.62737
chr15:90487497-90487551;+;29.9047957668782;3.63269057455905	11	TTGTGGAT	motif2	+	5.76469
chr15:90482078-90482095;+;10.0210256009054;4.18115563889816	6	CTGTGGAC	motif2	+	5.25659
chr15:90453264-90453287;+;13.132143765749;3.15150089710977	6	TTGAGGAA	motif2	+	6.25183
chr15:90448618-90448690;+;27.1871801937821;3.67469950777341	45	TCGAGGAC	motif2	+	6.25069
chr15:89316394-89316460;+;4.09714350904976;3.2872375872252	19	TGGGGGAC	motif2	+	5.22628
chr15:85581464-85581484;+;3.74723383660353;3.22137865801162	10	TACAGGAC	motif2	+	5.41352
chr15:85580885-85580951;+;4.63584896480322;3.03541206038055	11	TTCAGGAA	motif2	+	5.63148
chr15:85580885-85580951;+;4.63584896480322;3.03541206038055	47	TCCTGGAC	motif2	+	5.84418
chr15:84783274-84783351;+;4.28634249143662;3.42565768990461	34	TTGGGGAG	motif2	+	5.16669
chr15:75389730-75389818;-;7.29918383071639;3.05322654793489	30	TCCTGGAC	motif2	+	5.84418
chr15:71902944-71903030;-;11.3465545738293;3.4869051814664	39	TTCAGGAA	motif2	+	5.63148
chr15:71898744-71898912;-;18.4499919084434;3.89490965032596	26	TAGAGGAA	motif2	+	5.32715
chr15:71878144-71878230;-;6.12084210744607;3.320615850718	54	TTCTGGAA	motif2	+	5.84532
chr15:71850036-71850144;-;7.70145256492129;3.27175114488153	84	TACAGGAC	motif2	+	5.41352
chr15:71830224-71830310;-;8.37429829928264;3.3354854880442	16	TCGAGGAA	motif2	+	5.54396
chr15:71826779-71826826;-;10.4382786383985;3.75276721978202	38	TCCTGGAA	motif2	+	5.13745
chr15:65665355-65665415;-;3.39498569438619;3.07092350120249	33	TCCGGGAC	motif2	+	5.50541
chr15:63672571-63672600;-;7.60362400597873;3.63292005158312	11	TGGAGGAC	motif2	+	5.3512
chr15:63664525-63664587;-;9.85016284269922;3.92719410692942	26	TTCTGGAA	motif2	+	5.84532
chr15:63655777-63655899;-;19.3557682666837;4.47306902815811	86	TTGTGGCA	motif2	+	5.21999
chr15:63640290-63640375;-;10.0040764681888;3.65321076979364	74	TCCTGGAA	motif2	+	5.13745
chr15:61959474-61959529;-;16.7628837294649;4.43963727135627	47	TTGTGGAA	motif2	+	6.46568
chr15:61922396-61922490;-;18.7150281453521;3.76975993382882	33	TTCAGGAA	motif2	+	5.63148
chr15:61917557-61917579;-;12.0085435434536;3.76109589175883	11	TCCTGGAA	motif2	+	5.13745
chr15:61917341-61917394;-;14.1810896092488;4.33709743848135	12	TTGCGGAA	motif2	+	5.4175
chr15:61907274-61907328;-;16.4232441367624;3.67500540406749	42	TTGGGGAA	motif2	+	6.1269
chr15:61890350-61890400;-;8.88302717713954;3.20985057141593	5	ATGTGGAC	motif2	+	5.74644
chr15:61890326-61890350;-;10.2738755176157;3.6498996810906	5	TTCTGGAT	motif2	+	5.14433
chr15:61880920-61880953;-;10.1845502346703;4.483277977033	16	TTCAGGAA	motif2	+	5.63148
chr15:52379843-52379909;-;9.79729704085099;3.58494501979338	45	TCCTGGAA	motif2	+	5.13745
chr15:52370305-52370418;-;18.4188119056318;5.17659113238346	20	TTGTGGAG	motif2	+	5.50547
chr15:52370190-52370224;-;8.16474908090561;3.49314994468221	15	TTGAGGAA	motif2	+	6.25183
chr15:52340312-52340395;-;13.6532364006287;4.49521464976515	3	TCCTGGAA	motif2	+	5.13745
chr15:52340195-52340268;-;8.35184049391799;4.15830382493388	23	TTGAGGCC	motif2	+	5.71286
chr15:52311313-52311376;-;13.6114728869797;4.2696326484383	33	TTGGGGAG	motif2	+	5.16669
chr15:51500113-51500164;-;8.0199177804296;3.09856471895308	16	TTCTGGAA	motif2	+	5.84532
chr15:51499578-51499638;-;14.5589301328607;4.16075469325492	5	TTCAGGAA	motif2	+	5.63148
chr15:50494067-50494144;+;3.67656225541041;3.03554251476564	63	CTGTGGAC	motif2	+	5.25659
chr15:44592338-44592436;-;10.2196779344139;4.25082550253841	46	TTCAGGAA	motif2	+	5.63148
chr15:44583833-44583865;-;6.23625231865728;3.54754072596912	7	TTGAGGAA	motif2	+	6.25183
chr15:43528056-43528112;+;15.9432856704836;3.26229601618825	31	TCCAGGAC	motif2	+	5.63033
chr15:43456249-43456291;-;4.8389504973081;3.1323214583838	11	TTGTGAAC	motif2	+	5.12415
chr15:42998191-42998260;-;7.56460161973264;3.28662999710353	51	TTCTGGCC	motif2	+	5.30636
chr15:42451809-42451841;-;13.9144596939631;4.56634468817298	10	TCGTGGAC	motif2	+	6.46454
chr15:42444854-42444879;-;12.9732216713405;3.65485026743154	15	ATGTGGAA	motif2	+	5.03972
chr15:42421094-42421126;-;8.05803165571703;3.63491746514217	22	TTCAGGCC	motif2	+	5.09251
chr15:42416657-42416685;-;16.0951438590939;4.33674698456858	14	TTCAGGAA	motif2	+	5.63148
chr15:42416001-42416075;-;13.6533732324684;3.87258646991551	18	TTCTGGAT	motif2	+	5.14433
chr15:41754464-41754494;+;5.91258987814105;3.36637938472866	9	ACGTGGAC	motif2	+	5.03858
chr15:41754436-41754464;+;8.51775731572186;4.2616681627293	19	TTGAGGAT	motif2	+	5.55084
chr15:41750545-41750615;+;12.7837844668949;4.55314764075486	17	TTGTGGAT	motif2	+	5.76469
chr15:41736629-41736661;+;4.46256741012822;3.75994998600483	19	TTGTGGCC	motif2	+	5.92671
chr15:41696700-41696890;+;15.1982465253574;3.38791647407781	40	TTCAGGAA	motif2	+	5.63148
chr15:41070474-41070544;-;3.20775648623303;3.30765059395457	58	TTCTGGCC	motif2	+	5.30636
chr15:40026000-40026056;+;10.8966752929386;3.18058777779753	31	TTGTGGAC	motif2	+	7.1724
chr15:39972984-39973014;+;9.32469836106004;3.02786273415837	9	TAGTGGAA	motif2	+	5.541
chr15:39934289-39934339;+;5.99507705070347;3.5008042554669	40	TTGCGGAC	motif2	+	6.12422
chr15:34969556-34969622;-;12.1999965890777;4.65040044301314	37	TCGTGGCC	motif2	+	5.21884
chr15:34900737-34900786;-;3.57155126621936;3.1983304507169	2	ATGGGGAC	motif2	+	5.40767
chr15:34870751-34870817;-;6.98927613460823;3.37961549040925	29	ATGTGGAA	motif2	+	5.03972
chr15:34863013-34863036;-;5.75341895047497;3.53148741783513	12	TAGTGGCC	motif2	+	5.00204
chr15:29773281-29773343;-;11.5094235475971;3.88346694957487	18	TGGTGGAC	motif2	+	5.56505
chr15:29737270-29737289;-;11.2762491244888;3.31272195164962	0	TAGAGGAA	motif2	+	5.32715
chr15:29733155-29733204;-;11.2807101553067;3.33248512465413	8	TTGTGGAT	motif2	+	5.76469
chr15:29732450-29732505;-;18.799286266036;4.2067128919566	2	TTTTGGAC	motif2	+	5.28201
chr15:28263064-28263161;-;24.0407982346829;4.85929449816057	5	TTGGGGAG	motif2	+	5.16669
chr15:28260902-28260969;-;12.3454480664211;3.31481584093608	50	CTGAGGAC	motif2	+	5.04274
chr15:28229680-28229715;-;7.24628674887405;3.68767957894338	7	ATGTGGAA	motif2	+	5.03972
chr15:28198604-28198658;-;9.54491139395905;3.9973397774902	43	ATGTGGAA	motif2	+	5.03972
chr15:28192110-28192149;-;11.6880766912316;4.06887130203612	14	TTGTGGCC	motif2	+	5.92671
chr15:28192110-28192149;-;11.6880766912316;4.06887130203612	23	TTCTGGAA	motif2	+	5.84532
chr15:28177032-28177127;-;16.2737945836104;4.37892295591335	23	TCGAGGCC	motif2	+	5.005
chr15:28167806-28167822;-;10.2738755176157;4.26430902633854	5	CTGAGGAC	motif2	+	5.04274
chr15:28114717-28114785;-;16.8047874634122;3.83639783387898	0	TCCTGGAC	motif2	+	5.84418
chr15:28111547-28111674;-;14.9081924029983;3.73218556456466	104	CTGTGGAC	motif2	+	5.25659
chr15:25360382-25360438;-;3.62719842491926;3.2504552065193	26	TTGTGGAG	motif2	+	5.50547
chr15:25356004-25356047;-;8.40105188497529;3.74283295374627	34	ATGTGGAA	motif2	+	5.03972
chr14:104952864-104952935;-;30.1728052553286;4.08241346032159	39	TGGAGGAC	motif2	+	5.3512
chr14:104951993-104952061;-;35.1797131354743;4.17100296115095	8	TCGAGGCC	motif2	+	5.005
chr14:104950406-104950464;-;17.3973215795615;4.10196967338685	43	TCGAGGCC	motif2	+	5.005
chr14:104949906-104949943;-;24.2678878186034;4.53179860019301	17	TCGAGGCC	motif2	+	5.005
chr14:104949416-104949489;-;23.5077286420509;4.34127515953273	58	TCGAGGCC	motif2	+	5.005
chr14:104948428-104948481;-;42.2745784499257;4.50774626219429	40	TCGAGGCC	motif2	+	5.005
chr14:104948073-104948104;-;33.8007935208383;4.77262363454556	11	TCGAGGCC	motif2	+	5.005
chr14:104947931-104947998;-;42.5110123887526;4.57644889762344	52	TCGAGGCC	motif2	+	5.005
chr14:104947141-104947182;-;33.5919636579545;4.20852697726107	1	ACGTGGAC	motif2	+	5.03858
chr14:104946947-104946965;-;30.7336271687754;4.31121787474321	9	TCGAGGCC	motif2	+	5.005
chr14:104946595-104946618;-;25.5088905503945;4.53030584915089	10	TCGAGGCC	motif2	+	5.005
chr14:104946085-104946124;-;29.205421339548;5.04649875587075	11	TCGAGGCC	motif2	+	5.005
chr14:104945349-104945382;-;40.4645286530697;4.99919414231718	16	CTGTGGAC	motif2	+	5.25659
chr14:104944958-104945022;-;52.2566548907429;4.5570989355181	46	TCGAGGCC	motif2	+	5.005
chr14:104944818-104944840;-;40.8933332380301;4.90406872928977	2	ATGTGGAA	motif2	+	5.03972
chr14:104943976-104943995;-;50.117105643907;4.4108525509415	9	TTGAGGCC	motif2	+	5.71286
chr14:104943601-104943661;-;43.1612264453064;4.49208625558331	23	TCGAGGCC	motif2	+	5.005
chr14:102974101-102974148;-;11.7476081968188;3.97742715470895	23	TTGAGGAC	motif2	+	6.95856
chr14:102943947-102943994;-;12.1727341427061;3.02589883490098	35	ACGTGGAC	motif2	+	5.03858
chr14:102050745-102050781;+;70.3741732867143;4.35696967352094	21	TTGAGGAA	motif2	+	6.25183
chr14:102048567-102048587;+;53.2218994202618;3.85034497872452	0	TTCAGGAC	motif2	+	6.3382
chr14:102042062-102042087;+;75.8612237842706;4.5936623164614	11	TCGAGGAC	motif2	+	6.25069
chr14:102041666-102041677;+;36.7314454282347;3.72249787391701	3	TTGGGGAG	motif2	+	5.16669
chr14:102039141-102039158;+;54.9137825843067;4.02595679639093	3	TTGAGGAG	motif2	+	5.29162
chr14:102038795-102038828;+;79.0561396041849;4.13596475893454	14	ATGTGGAC	motif2	+	5.74644
chr14:102030239-102030279;+;81.9040987207741;4.60776942715977	28	TTGAGGCC	motif2	+	5.71286
chr14:102029838-102029848;+;74.874876727448;4.9533178205916	1	TTGAGGAT	motif2	+	5.55084
chr14:102028099-102028111;+;42.7484834477083;3.80468924703423	1	TTGTGAAC	motif2	+	5.12415
chr14:102006073-102006085;+;60.1991867278978;3.98302549277406	4	TTCAGGAC	motif2	+	6.3382
chr14:102001298-102001337;+;47.0519001521022;4.10290894512609	12	TTGTGGCA	motif2	+	5.21999
chr14:102000287-102000317;+;60.7223220373937;4.63714309292395	14	TACAGGAC	motif2	+	5.41352
chr14:101986514-101986545;+;41.6993393116235;3.76694334325302	1	TTGTGAAC	motif2	+	5.12415
chr14:101985780-101985802;+;42.4288853819844;3.859602111985	3	TTGAGGAA	motif2	+	6.25183
chr14:101964811-101964843;+;39.837734385702;3.51100673943585	4	TGGAGGAC	motif2	+	5.3512
chr14:101964650-101964689;+;56.3469322751848;3.4213316813539	15	TCCTGGAA	motif2	+	5.13745
chr14:95126670-95126720;-;3.77029870827658;3.2946529896881	5	TTGTGGAC	motif2	+	7.1724
chr14:95106039-95106192;-;11.2249067904484;3.85446941314372	130	ATGTGGAC	motif2	+	5.74644
chr14:95096215-95096278;-;3.04618717203699;3.03760056900176	34	TAGCGGAC	motif2	+	5.19955
chr14:93246168-93246281;-;6.0940994160323;3.85327382662774	26	TTGGGGAT	motif2	+	5.42591
chr14:74835948-74836028;+;8.4575605074766;3.33505933143659	13	TTGGGGAG	motif2	+	5.16669
chr14:74829213-74829244;+;7.34375437380386;3.47842324240446	13	TTGAGGAC	motif2	+	6.95856
chr14:74816570-74816652;+;12.1731609932089;3.81086372853428	17	TGGAGGAC	motif2	+	5.3512
chr14:74799392-74799457;+;9.60442900287918;3.58844459012824	15	TTGAGGAT	motif2	+	5.55084
chr14:74799093-74799164;+;12.8564911974519;3.89833914218086	27	ATGAGGAC	motif2	+	5.5326
chr14:71723777-71723882;+;15.4834758637019;3.60990514657552	93	TTATGGAC	motif2	+	5.29414
chr14:71709251-71709330;+;7.14539533917207;3.86483162736439	55	ATGGGGAC	motif2	+	5.40767
chr14:71076278-71076301;+;10.87611570654;3.7749172692934	13	ATGTGGAC	motif2	+	5.74644
chr14:70977445-70977577;+;14.396704029833;3.30055530197383	2	TTGAGGAG	motif2	+	5.29162
chr14:67798438-67798532;-;6.06345846155317;3.12957868884193	57	CTGAGGAC	motif2	+	5.04274
chr14:67789440-67789519;-;3.91930137712887;3.7581702268041	53	TTCTGGAA	motif2	+	5.84532
chr14:67782832-67782913;-;8.35184049391799;4.08302398664619	11	TTGAGGAA	motif2	+	6.25183
chr14:64212814-64212931;+;13.0528477784238;5.16133015999501	51	TTGGGGAG	motif2	+	5.16669
chr14:64212814-64212931;+;13.0528477784238;5.16133015999501	99	TTGAGGAT	motif2	+	5.55084
chr14:64209458-64209504;+;13.2393373638526;5.30057156245624	22	TTGAGGAC	motif2	+	6.95856
chr14:64186500-64186542;+;6.7516588433308;3.63981074012179	5	TCGTGGAA	motif2	+	5.75781
chr14:64175031-64175123;+;11.6201289078483;4.43672327483726	36	TTCAGGAC	motif2	+	6.3382
chr14:64168880-64168970;+;9.34374162750923;3.56313155359326	63	TCCTGGAC	motif2	+	5.84418
chr14:64134137-64134195;+;7.38060735989883;4.34653531647781	37	TAGTGGAA	motif2	+	5.541
chr14:64126441-64126475;+;4.89998944804236;3.70763828980057	13	TTCTGGCC	motif2	+	5.30636
chr14:64098748-64098810;+;7.95033085566055;4.92744985857913	35	TCGAGGAA	motif2	+	5.54396
chr14:64098001-64098145;+;18.2175993342139;5.00371345667183	8	TGGTGGAC	motif2	+	5.56505
chr14:64070665-64070736;+;8.98164491108857;3.67565018401696	10	TTCAGGAA	motif2	+	5.63148
chr14:64051811-64051868;+;6.48888006436173;3.79588151258586	5	TACAGGAC	motif2	+	5.41352
chr14:64025174-64025310;+;14.4824610261494;4.20874720242548	89	TCGAGGAA	motif2	+	5.54396
chr14:63986568-63986598;+;3.92806205327867;3.13777590796727	17	ATGTGGAC	motif2	+	5.74644
chr14:50760092-50760159;-;5.65015932371406;3.20160187365028	26	TTGAGGAG	motif2	+	5.29162
chr14:50757800-50757848;-;4.11363608476734;3.91168065911911	6	ATGGGGAC	motif2	+	5.40767
chr14:50757158-50757363;-;12.540637672627;3.65560206272673	118	TTCAGGAA	motif2	+	5.63148
chr14:50757014-50757121;-;9.08491985561701;3.46680901462206	95	TTCAGGAA	motif2	+	5.63148
chr14:39103030-39103068;-;5.10482616704283;3.04544011456152	24	TGGGGGAC	motif2	+	5.22628
chr14:34764715-34764902;-;10.8966752929386;3.29884183345933	69	ATGTGGAA	motif2	+	5.03972
chr14:34762115-34762180;-;4.8389504973081;3.05631991166127	32	TCGTGGCC	motif2	+	5.21884
chr14:32090833-32090877;+;8.13974904075648;4.13496860821855	21	TGGAGGAC	motif2	+	5.3512
chr14:31205892-31205947;-;21.9588442673703;3.78465640484519	18	ATGTGGAC	motif2	+	5.74644
chr14:31150127-31150152;-;10.3186502025734;3.48674967610101	5	TAGGGGAA	motif2	+	5.20223
chr14:31148899-31148949;-;12.5884307963314;3.11371384984803	12	TAGAGGAA	motif2	+	5.32715
chr14:31128619-31128648;-;13.2393373638526;3.99321664039863	9	TTGGGGAG	motif2	+	5.16669
chr14:31122970-31123044;-;21.8733491793325;3.94088771157483	48	ATGAGGAC	motif2	+	5.5326
chr14:31102964-31103005;-;6.69235423118308;3.54658753672298	9	TTGTGGAA	motif2	+	6.46568
chr14:21431524-21431584;-;12.3481504119684;3.83263041891056	38	TTGAGGAA	motif2	+	6.25183
chr14:21400250-21400307;-;16.878707774156;4.69645438328634	19	TCGTGGAC	motif2	+	6.46454
chr14:21395076-21395094;-;13.1232338623718;3.93533351650829	4	TTCTGGCC	motif2	+	5.30636
chr14:21394277-21394356;-;13.9904216392055;3.5296403652552	29	TTGTGGCC	motif2	+	5.92671
chr14:21391578-21391616;-;4.62347778939589;3.13461053051428	11	ATGTGGAC	motif2	+	5.74644
chr14:21385490-21385565;-;12.2670034718889;3.42480270874437	55	TCCAGGAC	motif2	+	5.63033
chr14:21362859-21362947;-;7.51122373455556;3.08567549835753	59	TTCGGGAA	motif2	+	5.50655
chr14:21359501-21359570;-;6.40596121767745;3.07772230290285	36	TTGGGGAA	motif2	+	6.1269
chr13:102866641-102866761;+;4.48907822854851;3.110081623034	57	TCCTGGAC	motif2	+	5.84418
chr13:102866259-102866377;+;3.84734480118271;3.28329295143806	108	TCCTGGAA	motif2	+	5.13745
chr13:102622875-102622908;+;7.1393522871869;3.35412352604985	24	ATGGGGAC	motif2	+	5.40767
chr13:102604894-102604921;+;4.39707228714081;3.31086372853429	8	TTCAGGAA	motif2	+	5.63148
chr13:102597140-102597206;+;6.8703101078007;3.13742650252549	22	TCCTGGAC	motif2	+	5.84418
chr13:98920955-98920994;-;6.60589869795995;3.88571019491321	12	TTCTGGAT	motif2	+	5.14433
chr13:98901822-98901873;-;6.8703101078007;3.16418425718899	13	TTGTGGCC	motif2	+	5.92671
chr13:98829317-98829419;-;6.07455382401673;3.53870347042238	0	TGGTGGAC	motif2	+	5.56505
chr13:98797216-98797252;-;7.3901175793918;3.84605839247998	4	TTGTGGAA	motif2	+	6.46568
chr13:98000558-98000596;+;13.7573343633547;3.06543098964532	19	TTGCGGAC	motif2	+	6.12422
chr13:97997539-97997618;+;19.9268317377349;3.00708786530309	30	ATGAGGAC	motif2	+	5.5326
chr13:77251151-77251238;-;20.3714602682156;4.29567690401252	58	TAGTGGAC	motif2	+	6.24773
chr13:77243062-77243133;-;11.1760956020222;3.6121373312376	60	TAGAGGAA	motif2	+	5.32715
chr13:77161909-77161947;-;10.8717946560373;3.69262010292317	22	TTGAGGAG	motif2	+	5.29162
chr13:77158086-77158104;-;8.25125495991472;3.22979798267306	9	TTCTGGAA	motif2	+	5.84532
chr13:77140134-77140158;-;6.09972574927665;3.80873662773108	5	TTGTGGCC	motif2	+	5.92671
chr13:77121380-77121402;-;13.2364821617003;3.75912882830125	7	TTATGGAC	motif2	+	5.29414
chr13:77098991-77099013;-;11.9642901621721;3.54450346876428	4	TCGAGGAA	motif2	+	5.54396
chr13:77096363-77096436;-;16.1298595607624;4.12890210834483	4	TTGTGGAG	motif2	+	5.50547
chr13:77087489-77087610;-;18.9138538093141;4.11874188755051	41	TTGTGGCA	motif2	+	5.21999
chr13:77081574-77081623;-;9.66394072213365;4.0789822988921	12	TTGTTGAC	motif2	+	5.10915
chr13:77081430-77081497;-;14.2201438753798;3.89285159608985	45	ACGTGGAC	motif2	+	5.03858
chr13:77058333-77058406;-;15.5979794812661;3.7880062047944	35	TTGTGGCC	motif2	+	5.92671
chr13:42313916-42313935;+;3.86081381958387;3.14598176138356	6	ATGAGGAC	motif2	+	5.5326
chr13:42303318-42303350;+;8.06070544057355;3.0343909060142	20	TTGTGGAG	motif2	+	5.50547
chr13:42301976-42302007;+;8.72933699900981;3.08584496799779	20	ATGTGGAA	motif2	+	5.03972
chr13:42286302-42286399;+;25.2406948481968;4.16465788175802	2	TTGTGGAT	motif2	+	5.76469
chr13:32398416-32398467;+;6.23621401083739;3.83036791872699	5	TTGTGGCA	motif2	+	5.21999
chr13:32394709-32394769;+;4.12033234132994;4.2450315154008	51	ATGAGGAC	motif2	+	5.5326
chr13:32357839-32357910;+;4.29430157334447;3.81006178568299	1	TTATGGAC	motif2	+	5.29414
chr13:24452542-24452593;-;7.04169897074633;3.11411116386847	30	TTCTGGAA	motif2	+	5.84532
chr13:23375441-23375508;-;7.5486127463375;3.2252998542723	23	TACGGGAC	motif2	+	5.2886
chr13:23375420-23375441;-;5.93644148188902;3.55785814887112	3	CTGTGGAC	motif2	+	5.25659
chr13:23375177-23375269;-;18.1769824765539;4.15953830930674	61	TCCTGGAC	motif2	+	5.84418
chr13:23341424-23341486;-;10.3039495601922;3.39416194616941	33	TAGAGGAA	motif2	+	5.32715
chr13:23338286-23338363;-;23.1943748521781;4.08999754556216	54	TCCAGGAC	motif2	+	5.63033
chr13:23338068-23338123;-;19.3819796362306;4.83567911239658	30	TACGGGAC	motif2	+	5.2886
chr13:23336021-23336078;-;22.0254100215704;4.39390006650764	5	TAGAGGAA	motif2	+	5.32715
chr13:23335396-23335547;-;35.4307900060245;4.45523440289077	94	CTGAGGAC	motif2	+	5.04274
chr13:20061054-20061136;+;7.981882279409;3.19968236025493	59	TTGAGGAG	motif2	+	5.29162
chr12:132804722-132804794;-;8.02834421702984;3.16477335278763	37	TAGAGGAC	motif2	+	6.03388
chr12:132660989-132661081;-;3.396534195158;3.21956166077775	21	TTGAGGCC	motif2	+	5.71286
chr12:132029789-132029809;+;11.2045972738912;4.58293238114471	2	TTGAGGCA	motif2	+	5.00614
chr12:132013790-132013860;+;13.1913097440774;3.3904164167436	4	TTGAGGAG	motif2	+	5.29162
chr12:132013790-132013860;+;13.1913097440774;3.3904164167436	23	ATGTGGAA	motif2	+	5.03972
chr12:132006234-132006276;+;11.1648081707189;3.48588780809931	3	TTGCGGAC	motif2	+	6.12422
chr12:131994914-131994934;+;12.867676259959;4.22239871123903	0	TTGTGGAC	motif2	+	7.1724
chr12:131992174-131992209;+;8.64648768346115;3.26830542171531	0	TTCAGGAA	motif2	+	5.63148
chr12:131990636-131990679;+;8.79493103573554;4.07647770902745	0	TTGTGGAA	motif2	+	6.46568
chr12:131986513-131986568;+;11.6539797207954;3.6705406446659	22	CTGTGGAC	motif2	+	5.25659
chr12:123165300-123165374;-;3.92806205327867;3.27428515517047	36	TGGGGGAC	motif2	+	5.22628
chr12:122328281-122328368;-;3.28482820718237;3.15754009006058	10	TTGAGGAC	motif2	+	6.95856
chr12:120147094-120147161;-;15.6997306854696;3.5491105797344	33	TCCAGGAC	motif2	+	5.63033
chr12:120140925-120140955;-;15.7116340539044;4.00102664807335	5	TTGAGGAA	motif2	+	6.25183
chr12:119758593-119758699;-;10.0891090713166;3.63913310031578	45	TTGTGGAA	motif2	+	6.46568
chr12:115991441-115991513;-;9.02731128297778;3.0265117706056	20	ATGAGGAC	motif2	+	5.5326
chr12:115991172-115991241;-;10.412356372679;3.03158132320601	12	TCCTGGAC	motif2	+	5.84418
chr12:115968939-115969019;-;5.98129950133376;3.09327229346166	40	TTCTGGAA	motif2	+	5.84532
chr12:112283218-112283288;-;4.31512359279362;3.36514144462657	17	TTCAGGAA	motif2	+	5.63148
chr12:112250266-112250355;-;8.72598794106478;3.48422400670361	55	TAGAGGAA	motif2	+	5.32715
chr12:112228681-112228811;-;10.4586579356099;3.61794961722648	8	TAGAGGAA	motif2	+	5.32715
chr12:112228681-112228811;-;10.4586579356099;3.61794961722648	17	TTCAGGAA	motif2	+	5.63148
chr12:112194889-112194979;-;7.70628617353139;3.33915549271747	29	TCCGGGAC	motif2	+	5.50541
chr12:64420430-64420489;+;6.77955193492968;3.04043379635927	35	TAGTGGAA	motif2	+	5.541
chr12:56603660-56603693;-;4.6823335576435;3.65747399930782	4	TTCTGGCC	motif2	+	5.30636
chr12:56432416-56432446;-;3.1599943320628;3.08800807119181	1	TTCTGGCC	motif2	+	5.30636
chr12:56421727-56421764;-;4.10700266957316;3.88052570822143	14	TTGAGGAA	motif2	+	6.25183
chr12:56421727-56421764;-;4.10700266957316;3.88052570822143	23	TCCGGGAC	motif2	+	5.50541
chr12:50744708-50744790;+;3.97781916058633;3.12613549604931	15	TGGTGGAC	motif2	+	5.56505
chr12:50708465-50708559;+;9.9043725264671;3.56707550830842	32	TTGCGGAA	motif2	+	5.4175
chr12:45926314-45926357;-;4.37448177102836;3.26055897508317	6	TTGTGGAA	motif2	+	6.46568
chr12:31423618-31423674;-;3.93472286574418;3.6691763014753	33	TTCAGGAC	motif2	+	6.3382
chr12:30690495-30690547;-;9.53504644956152;3.63887882118016	25	ATGTGGAA	motif2	+	5.03972
chr12:26621124-26621296;-;25.6540366959495;5.1375609617613	133	TAGGGGAA	motif2	+	5.20223
chr12:26475296-26475312;-;6.45731471472868;4.28640892829382	3	TTCTGGCC	motif2	+	5.30636
chr12:6593094-6593131;-;24.4448571647599;3.63939210317965	0	TCGTGGAT	motif2	+	5.05682
chr12:6570422-6570471;-;9.89043900070191;3.34921385087816	36	TTCTGGAC	motif2	+	6.55205
chr12:1289954-1290013;+;4.09714350904976;3.21737520539189	36	TAGAGGAA	motif2	+	5.32715
chr12:897609-897666;+;16.3783252929806;3.05032566959913	44	TTGGGGAA	motif2	+	6.1269
chr12:896356-896387;+;14.4043054148358;3.15370627314554	18	CTGAGGAC	motif2	+	5.04274
chr12:887282-887300;+;9.89043900070191;3.39546992027293	0	TCCAGGAC	motif2	+	5.63033
chr12:885721-885778;+;33.1726824317479;3.24697704403521	20	TCCTGGAA	motif2	+	5.13745
chr12:752876-752912;+;8.91890484343866;3.21509057840947	0	TCGGGGAA	motif2	+	5.41904
chr12:318259-318355;-;6.30717069951755;3.09594868135631	6	ATGTGGAA	motif2	+	5.03972
chr12:297078-297158;-;5.40962635921738;3.41723485418565	51	ATGTGGAC	motif2	+	5.74644
chr11:120447875-120447906;+;9.65898117244395;3.36754464274325	15	TAGAGGAA	motif2	+	5.32715
chr11:120431793-120431816;+;7.38060735989883;4.37824800654864	8	TAGGGGAC	motif2	+	5.90895
chr11:120336541-120336654;+;19.6269959952327;4.48758811089786	6	TTGCGGAA	motif2	+	5.4175
chr11:118506440-118506531;+;13.9607048819157;3.29817305669149	20	TTCTGGAC	motif2	+	6.55205
chr11:118506046-118506083;+;7.4045148010169;3.30893756578648	29	TTCAGGAC	motif2	+	6.3382
chr11:118505963-118505992;+;8.1889145214177;3.33838441031326	11	TCCAGGAC	motif2	+	5.63033
chr11:118505408-118505458;+;8.23635491346483;3.07961454031661	35	TTCAGGCC	motif2	+	5.09251
chr11:118504359-118504424;+;19.9584466556036;4.90914976570039	0	TACTGGAC	motif2	+	5.62737
chr11:118499318-118499418;+;10.7092310499334;3.26129521621071	24	TTGTGGAC	motif2	+	7.1724
chr11:118494303-118494395;+;13.8406072814205;3.90453646565291	37	TGGAGGAC	motif2	+	5.3512
chr11:118491219-118491308;+;10.5884644677907;3.35806220366026	40	ATGTGGAA	motif2	+	5.03972
chr11:118488722-118488748;+;4.86472483433279;3.52078297130562	10	TTGTGGAA	motif2	+	6.46568
chr11:118488650-118488702;+;11.3634648654072;3.97426022178072	30	TGGAGGAC	motif2	+	5.3512
chr11:118481752-118481853;+;10.7264401792215;3.49879717953337	37	TGGTGGAC	motif2	+	5.56505
chr11:118436865-118436946;+;5.47150469264731;3.69754934883176	44	TTGGGGAG	motif2	+	5.16669
chr11:113854260-113854304;-;5.47150469264731;3.66640720970459	12	TTCAGGAC	motif2	+	6.3382
chr11:108332787-108332862;+;8.0199177804296;3.07092350120249	44	TTGAGGCA	motif2	+	5.00614
chr11:108327686-108327758;+;8.46732204318242;3.00104375235734	2	TTGTGGCA	motif2	+	5.21999
chr11:108325473-108325493;+;7.52493026828663;3.21331882532999	3	TTAAGGAC	motif2	+	5.08029
chr11:108293393-108293460;+;9.04782288004894;3.30751640224728	59	TAGAGGAC	motif2	+	6.03388
chr11:108279490-108279533;+;6.17213338273473;3.04602369592431	5	TCCAGGAC	motif2	+	5.63033
chr11:103187533-103187576;+;11.2045972738912;4.66346359751096	17	TGGGGGAC	motif2	+	5.22628
chr11:103177769-103177818;+;7.87975520445363;3.12159990189044	36	TTCGGGAA	motif2	+	5.50655
chr11:65581789-65581848;+;5.58387562793453;3.42446043233442	30	CTGAGGAC	motif2	+	5.04274
chr11:62531045-62531076;-;68.6098777484933;4.44354746166455	0	ATGTGGAA	motif2	+	5.03972
chr11:62528428-62528469;-;400;4.59745387453096	30	ATGTGGAC	motif2	+	5.74644
chr11:62526035-62526065;-;70.8867922301773;4.61823748884815	2	ATGTGGAC	motif2	+	5.74644
chr11:62523842-62523867;-;70.8467645813477;4.94106216123719	3	ATGTGGAA	motif2	+	5.03972
chr11:62522631-62522660;-;400;4.49841103394673	12	TCGAGGCC	motif2	+	5.005
chr11:62521945-62521993;-;69.1410960326452;4.05751991391853	13	ACGTGGAC	motif2	+	5.03858
chr11:62520489-62520499;-;51.4034468857885;4.77175534206897	1	ATGTGGAC	motif2	+	5.74644
chr11:62518011-62518026;-;74.4836497530061;4.61442269633452	3	TTGGGGCC	motif2	+	5.58794
chr11:61331543-61331559;-;6.2175193493432;3.81605473779784	5	TTCAGGCC	motif2	+	5.09251
chr11:46760625-46760673;-;13.0919494928954;3.46171174163574	37	CTGAGGAC	motif2	+	5.04274
chr11:46751201-46751255;-;17.0401718636928;3.14002585726197	1	TCCTGGAC	motif2	+	5.84418
chr11:33351700-33351729;+;4.28634249143662;3.20485852712962	5	TTGTGGAG	motif2	+	5.50547
chr11:33351700-33351729;+;4.28634249143662;3.20485852712962	8	TGGAGGAC	motif2	+	5.3512
chr11:33348537-33348673;+;9.83003182600311;3.0179615693431	58	TCGAGGAA	motif2	+	5.54396
chr11:17169760-17169805;-;5.5463928889803;3.32984765363379	31	TAGAGGAA	motif2	+	5.32715
chr11:17169724-17169760;-;9.53504644956152;3.26679827339496	11	TAGTGGAC	motif2	+	6.24773
chr11:17169113-17169186;-;7.46390892788587;3.17387565047642	11	TCCGGGAC	motif2	+	5.50541
chr11:12261352-12261387;+;8.53629240925706;4.48893563364692	2	TTATGGAC	motif2	+	5.29414
chr11:12239510-12239556;+;9.42798854827369;3.44593437469831	37	TTGAGGAG	motif2	+	5.29162
chr11:12213381-12213404;+;5.65347216919293;3.61762955499325	5	TTCAGGAC	motif2	+	6.3382
chr11:11922777-11922873;+;4.82637586876378;3.49127995654374	74	TAGTGGAA	motif2	+	5.541
chr11:9842622-9842742;-;10.0726472965755;3.99475633686462	64	TTGTGGAA	motif2	+	6.46568
chr11:9442134-9442184;+;33.1481731589191;3.01565803573905	18	TACAGGAC	motif2	+	5.41352
chr11:3695513-3695580;-;10.7353710417388;3.53975466924338	49	TGGTGGAC	motif2	+	5.56505
chr11:3676199-3676309;-;13.3546956546636;3.23430537165641	74	CTGAGGAC	motif2	+	5.04274
chr10:128115890-128115957;-;16.9119348223098;3.08698849855501	2	TTCAGGAA	motif2	+	5.63148
chr10:128105775-128105844;-;17.5752000053434;3.61167803222086	11	TTGGGGAA	motif2	+	6.1269
chr10:128105441-128105470;-;11.5876066600109;3.40533669765594	3	TTGGGGAA	motif2	+	6.1269
chr10:128105441-128105470;-;11.5876066600109;3.40533669765594	19	TAGTGGAA	motif2	+	5.541
chr10:128105077-128105112;-;12.0546643825118;3.18293219273803	15	TAGAGGAA	motif2	+	5.32715
chr10:128102755-128102780;-;9.59567953277827;3.38322935223843	2	TTGTGGAG	motif2	+	5.50547
chr10:128102663-128102700;-;20.0961289856546;3.90520034441491	14	TTGAGGAC	motif2	+	6.95856
chr10:127339053-127339082;+;10.2290958025463;3.98090746053738	2	TTCTGGAT	motif2	+	5.14433
chr10:127052683-127052725;+;13.4692753662586;3.54975035584769	23	ACGTGGAC	motif2	+	5.03858
chr10:127018742-127018792;+;11.6424020523423;3.39864503817127	33	TAGTGGAC	motif2	+	6.24773
chr10:119042725-119042771;-;24.2416029078012;3.58408118791795	25	ATGAGGAC	motif2	+	5.5326
chr10:119042401-119042423;-;21.7425374263697;3.18092489212927	1	ATGAGGAC	motif2	+	5.5326
chr10:104019768-104019837;+;7.39003227935334;3.26147745617949	2	TTGAGGAA	motif2	+	6.25183
chr10:103440785-103440850;+;21.3693077638466;5.11821865059189	3	TTGTGGAC	motif2	+	7.1724
chr10:102369717-102369728;+;4.88458920986608;3.19551451667724	3	TCGTGGAT	motif2	+	5.05682
chr10:99886466-99886536;-;6.06345846155317;3.07055080808107	1	TCCTGGAC	motif2	+	5.84418
chr10:93482162-93482195;-;25.1081894519603;4.65868882595466	14	TTGTGGAA	motif2	+	6.46568
chr10:93351520-93351558;-;23.970129435996;3.89184201227152	1	TTTAGGAC	motif2	+	5.06817
chr10:93349866-93349906;-;24.3406353333613;4.01657685139752	4	TTGTGGAG	motif2	+	5.50547
chr10:93313121-93313140;-;16.436780044423;3.66507706330871	2	TTCCGGAC	motif2	+	5.50387
chr10:87727331-87727487;+;3.95828921195759;3.15489172537692	46	TGGTGGAC	motif2	+	5.56505
chr10:87727331-87727487;+;3.95828921195759;3.15489172537692	122	TGGGGGAC	motif2	+	5.22628
chr10:78009639-78009675;-;7.35794127460635;3.1733101094671	9	CTGTGGAC	motif2	+	5.25659
chr10:24721920-24721963;-;5.05360536634765;3.28640892829382	18	ATGTGGAC	motif2	+	5.74644
chr10:24620834-24620918;-;7.59485947894288;3.6020079117457	46	TTCTGGAA	motif2	+	5.84532
chr10:5746469-5746500;+;9.48313423850218;3.45509222989114	1	TACAGGAC	motif2	+	5.41352
chr10:5742104-5742136;+;10.199599137224;3.4621451135445	18	ATGTGGAA	motif2	+	5.03972
chr9:136475672-136475815;-;23.0234116142908;3.88552820810765	70	TTGAGGCA	motif2	+	5.00614
chr9:136451386-136451409;-;8.43100084565092;3.34811059164635	7	TCGAGGAC	motif2	+	6.25069
chr9:135822339-135822426;-;7.6421032506777;3.37513263540614	59	TTGGGGAG	motif2	+	5.16669
chr9:135821693-135821815;-;13.6575901507952;3.6276623665203	72	ATGTGGAC	motif2	+	5.74644
chr9:135820991-135821072;-;8.79721644127395;3.7946529896881	10	TTCTGGAT	motif2	+	5.14433
chr9:132353715-132353751;-;7.04313077847455;3.87100283037616	6	TTGGGGCC	motif2	+	5.58794
chr9:132331339-132331368;-;5.0069425865468;3.15762269498715	16	TTGTGGCA	motif2	+	5.21999
chr9:132329505-132329595;-;9.3664002659321;3.67804693009341	33	TAGAGGAC	motif2	+	6.03388
chr9:132264654-132264737;-;9.26288173460533;3.46457799113041	71	TTCAGGAC	motif2	+	6.3382
chr9:131476442-131476493;+;10.6758410583255;3.82621617680467	5	TTGGGGAG	motif2	+	5.16669
chr9:129005711-129005770;+;10.8373758596922;3.03604404264544	14	TTCGGGAC	motif2	+	6.21328
chr9:129005711-129005770;+;10.8373758596922;3.03604404264544	24	TTCTGGCC	motif2	+	5.30636
chr9:128983510-128983548;+;6.25263954911293;3.48579797093368	0	TTGTGGCC	motif2	+	5.92671
chr9:128970772-128970860;+;9.84469433384037;3.28385779322704	10	TTGGGGAC	motif2	+	6.83363
chr9:128952772-128952808;+;12.9706568124809;4.14398954021774	7	TTGAGGCA	motif2	+	5.00614
chr9:128632655-128632709;+;12.2939226126899;3.291478943452	38	TCCTGGAC	motif2	+	5.84418
chr9:128632143-128632216;+;24.2963991361137;4.02474129967108	29	TCGAGGAC	motif2	+	6.25069
chr9:128632143-128632216;+;24.2963991361137;4.02474129967108	65	TCCTGGAC	motif2	+	5.84418
chr9:128630321-128630374;+;17.3720967293485;4.25464080515232	18	TCGGGGAC	motif2	+	6.12576
chr9:128625854-128625932;+;17.4983520308932;3.35412720222738	20	TCGAGGCC	motif2	+	5.005
chr9:128625854-128625932;+;17.4983520308932;3.35412720222738	62	TTCTGGCC	motif2	+	5.30636
chr9:128618902-128618972;+;30.9371090433982;4.9466872315581	15	ATGTGGAA	motif2	+	5.03972
chr9:128615783-128615836;+;15.0859108286465;3.62746307172129	23	TCCGGGAC	motif2	+	5.50541
chr9:128605088-128605102;+;13.2700580651874;3.77827922129426	5	TTATGGAC	motif2	+	5.29414
chr9:128584464-128584496;+;14.2155222887939;3.83090080130793	1	TTGAGGAT	motif2	+	5.55084
chr9:128579655-128579717;+;11.5094235475971;3.93569763932844	25	ATCTGGAC	motif2	+	5.12609
chr9:125346817-125346879;+;6.96647130269322;3.5771068711443	49	TTCTGGAC	motif2	+	6.55205
chr9:125331925-125331994;+;6.79490395242152;3.75469856725037	49	TTCTGGAC	motif2	+	6.55205
chr9:120408353-120408467;-;7.57074316277899;4.34414753700378	18	TTGAGGCA	motif2	+	5.00614
chr9:111412015-111412092;-;21.8320331866044;3.51966373520762	19	TCGGGGAA	motif2	+	5.41904
chr9:111383243-111383278;-;15.5705222679565;3.15134468486672	19	TTCTGGAC	motif2	+	6.55205
chr9:111372449-111372466;-;18.8798539938119;3.44438189672993	4	TTATGGAC	motif2	+	5.29414
chr9:111371723-111371774;-;20.4376000624332;3.19435080426166	16	TCCTGGAA	motif2	+	5.13745
chr9:107009606-107009623;+;4.89998944804236;3.5535771421194	2	TTGTGGAC	motif2	+	7.1724
chr9:92269911-92269928;-;27.8095282294267;3.47972167694807	4	TGGTGGAC	motif2	+	5.56505
chr9:92264977-92265005;-;31.5159280470454;3.35768414139912	19	TTGAGGAT	motif2	+	5.55084
chr9:92250740-92250770;-;31.2625052061944;3.09598024264753	6	TTCAGGAC	motif2	+	6.3382
chr9:92245033-92245067;-;23.1132611774304;3.63787141905916	5	TTGTGGAA	motif2	+	6.46568
chr9:77295728-77295846;+;7.35794127460635;3.98944421721686	4	TTTTGGAC	motif2	+	5.28201
chr9:69221222-69221401;+;12.8832926586069;4.06667271186675	158	TCGGGGAC	motif2	+	6.12576
chr9:69220911-69220955;+;3.38829792940589;3.12232890399437	12	TTCAGGCC	motif2	+	5.09251
chr9:35720439-35720474;-;33.8022509323774;3.83481708479073	17	TGGAGGAC	motif2	+	5.3512
chr9:35712876-35712899;-;34.8295915882747;4.22579739001486	0	TTGAGGAG	motif2	+	5.29162
chr9:35711597-35711635;-;34.9177174100876;3.85911603514125	3	TCCTGGAA	motif2	+	5.13745
chr9:35377476-35377636;+;5.73117429821639;3.77733525493868	21	CTGAGGAC	motif2	+	5.04274
chr9:35377476-35377636;+;5.73117429821639;3.77733525493868	108	TCCGGGAC	motif2	+	5.50541
chr9:32543221-32543300;-;6.48888006436173;3.39439993611564	35	TCCAGGAC	motif2	+	5.63033
chr9:20929434-20929517;+;8.58737147945562;3.25369739079479	29	TTGAGGAA	motif2	+	6.25183
chr9:13168522-13168564;-;5.73117429821639;3.20775388110287	29	TTGGGGAT	motif2	+	5.42591
chr9:13150598-13150662;-;5.05360536634765;3.0868609505889	22	TGGTGGAC	motif2	+	5.56505
chr9:13150514-13150598;-;4.71281410625412;3.44171270766978	26	TTCTGGAA	motif2	+	5.84532
chr8:143926841-143926882;-;24.2278030241294;3.16746932488423	1	ACGTGGAC	motif2	+	5.03858
chr8:143920385-143920394;-;25.792877502349;3.87659488603639	1	TCGTGGAC	motif2	+	6.46454
chr8:143919218-143919275;-;48.6692008091633;3.72758543388175	46	TGGAGGAC	motif2	+	5.3512
chr8:140659082-140659101;-;6.33114835191748;3.01657685139751	9	TAGTGGAA	motif2	+	5.541
chr8:130060850-130060898;-;4.65699693698974;3.06887130203612	30	TGGGGGAC	motif2	+	5.22628
chr8:123775231-123775298;+;3.21718673878706;3.15663081099388	25	TTGAGGAT	motif2	+	5.55084
chr8:102295253-102295276;-;11.2687839694274;3.72103831947243	12	TACAGGAC	motif2	+	5.41352
chr8:102289454-102289493;-;10.2446893315399;3.31745919496078	30	ATGTGGAA	motif2	+	5.03972
chr8:102285199-102285287;-;12.44815980031;3.09208516902702	56	TCCTGGAC	motif2	+	5.84418
chr8:99817585-99817679;+;8.19151894343405;3.15028124551127	54	TTCGGGAA	motif2	+	5.50655
chr8:99766835-99766893;+;3.94562177304325;3.24018580391152	21	TTGTGAAC	motif2	+	5.12415
chr8:94529082-94529194;-;15.2614096851407;4.3382300948735	14	TAGAGGAA	motif2	+	5.32715
chr8:94511234-94511248;-;10.1189978734125;3.27506769104776	3	TTCTGGAC	motif2	+	6.55205
chr8:86430724-86430751;+;3.39407477605633;3.57528828226497	1	TTATGGAC	motif2	+	5.29414
chr8:76850892-76851049;+;8.17691067669806;3.60223271230446	47	ATGTGGAA	motif2	+	5.03972
chr8:76704468-76704540;+;3.85733277437983;3.28599424157906	44	TTGAGGAC	motif2	+	6.95856
chr8:70156569-70156628;-;5.72461538604316;3.30943743539448	18	TTTTGGAC	motif2	+	5.28201
chr8:67232870-67232947;-;10.6595360548144;3.09480006692667	11	ATGTGGAC	motif2	+	5.74644
chr8:67232870-67232947;-;10.6595360548144;3.09480006692667	38	TTCAGGAA	motif2	+	5.63148
chr8:67227536-67227559;-;5.04418722165501;3.10718194283758	9	TTGAGGCA	motif2	+	5.00614
chr8:66665206-66665296;-;3.56889367181885;3.80183063617663	56	TTGTGGAT	motif2	+	5.76469
chr8:60865615-60865693;+;3.39498569438619;3.13368894224442	53	TCCAGGAC	motif2	+	5.63033
chr8:47943305-47943327;-;24.2828706221231;3.12926869849747	9	TTCTGGAC	motif2	+	6.55205
chr8:47933022-47933054;-;35.0812307327547;4.66453847352255	21	TTGGGGAA	motif2	+	6.1269
chr8:47887548-47887573;-;27.6369147569607;3.68830747961602	17	TGGAGGAC	motif2	+	5.3512
chr8:47879498-47879512;-;31.8169580427094;4.53032696557251	2	ATGTGGAC	motif2	+	5.74644
chr8:47864728-47864744;-;35.8493356464704;3.82625469344684	7	TTCTGGAA	motif2	+	5.84532
chr8:47864659-47864672;-;31.734946211496;3.95801753026368	1	TTGTGGAC	motif2	+	7.1724
chr8:47857189-47857200;-;37.7118178693863;4.52033626236254	1	TAGTGGCC	motif2	+	5.00204
chr8:47840087-47840107;-;61.1312732943941;3.89139806944289	10	TTGTGGAA	motif2	+	6.46568
chr8:47836455-47836523;-;400;4.44261303507622	51	TTGTGGAG	motif2	+	5.50547
chr8:47800814-47800823;-;23.5559395822592;4.18581292261573	0	TTCTGGAT	motif2	+	5.14433
chr8:47783784-47783798;-;34.6303389406217;4.15372023097336	2	TAGGGGAA	motif2	+	5.20223
chr8:47782404-47782459;-;38.0228024380692;3.91807157884109	47	CTGAGGAC	motif2	+	5.04274
chr8:41977057-41977135;-;10.727611805211;4.32823570319665	53	TGGTGGAC	motif2	+	5.56505
chr8:41934018-41934090;-;9.83070772512006;3.682465611723	45	CTGAGGAC	motif2	+	5.04274
chr8:41931947-41931982;-;3.33609186854709;3.05357714211941	24	TTGGGGAT	motif2	+	5.42591
chr8:25411795-25411857;+;3.93286365118205;3.25274653568561	37	TTGAGGAA	motif2	+	6.25183
chr8:22003908-22003994;+;7.52493026828663;3.14833952826765	19	TTGTGAAC	motif2	+	5.12415
chr8:17969597-17969736;+;10.0077160669754;3.0326670542721	76	TTCAGGAA	motif2	+	5.63148
chr8:17964572-17964686;+;10.0125080240002;3.87137142901496	7	TTGGGGAG	motif2	+	5.16669
chr8:3052479-3052611;-;3.20775648623303;3.29629055570453	113	TTGTGGAG	motif2	+	5.50547
chr7:158662264-158662367;-;5.79539171067296;3.18345677901987	1	TTCTGGAC	motif2	+	6.55205
chr7:157254259-157254296;+;7.47736018239584;3.23723308787529	18	TAGAGGAC	motif2	+	6.03388
chr7:157225456-157225470;+;6.43077759310397;3.17371411256948	5	TTCTGGAT	motif2	+	5.14433
chr7:152358584-152358676;-;10.6146261271838;3.79126372337257	33	ATGAGGAC	motif2	+	5.5326
chr7:152358584-152358676;-;10.6146261271838;3.79126372337257	78	TTGTGGAA	motif2	+	6.46568
chr7:152250854-152250931;-;8.52660062757218;3.18258530765299	59	TCCTGGAA	motif2	+	5.13745
chr7:152248402-152248467;-;4.63584896480322;3.16444613685077	42	TAGAGGAA	motif2	+	5.32715
chr7:152179848-152179944;-;7.88780401760799;3.26395271735602	18	TTTAGGAC	motif2	+	5.06817
chr7:152163441-152163637;-;14.4577099935746;3.9087125058698	20	TTCTGGCC	motif2	+	5.30636
chr7:152148398-152148445;-;5.50813425680395;3.02916182342134	5	TTAAGGAC	motif2	+	5.08029
chr7:152145270-152145295;-;3.74915420751621;3.97310903301188	10	TTGAGGCA	motif2	+	5.00614
chr7:138579342-138579531;+;3.93472286574418;3.65663081099389	78	ATGAGGAC	motif2	+	5.5326
chr7:135600952-135600965;+;5.44903824770182;3.10526601204206	2	TTGTGGAA	motif2	+	6.46568
chr7:111994142-111994186;-;6.45731471472868;3.17621389408116	31	ATGTGGAA	motif2	+	5.03972
chr7:111901711-111901785;-;9.73214801868439;3.39918629902618	59	ATGTGGAA	motif2	+	5.03972
chr7:111758703-111758783;-;6.78658133188598;3.37454279854452	56	TTCCGGAC	motif2	+	5.50387
chr7:99012515-99012540;+;16.1495620801065;3.96426008080222	9	TAGAGGAA	motif2	+	5.32715
chr7:99012071-99012104;+;5.70210823584534;3.06707550830842	24	TCCGGGAC	motif2	+	5.50541
chr7:99008434-99008470;+;11.0932792755581;4.04014222500508	8	TTGTGGAG	motif2	+	5.50547
chr7:99008384-99008434;+;6.11239395096239;3.37888648830532	1	TTGTGGCA	motif2	+	5.21999
chr7:99008384-99008434;+;6.11239395096239;3.37888648830532	31	TGGAGGAC	motif2	+	5.3512
chr7:98984257-98984301;+;16.0310584825255;4.53963979790767	15	TCGTGGAT	motif2	+	5.05682
chr7:98976567-98976633;+;18.4294570601181;5.01910346526066	0	TTGTGGAA	motif2	+	6.46568
chr7:98971863-98971938;+;10.4377071355435;3.83047192673243	56	TTCTGGAC	motif2	+	6.55205
chr7:98967601-98967689;+;14.1013680481917;3.43003071113702	73	TTCTGGAT	motif2	+	5.14433
chr7:98965840-98965865;+;10.9829654079305;3.66888360619011	8	TCGTGGAA	motif2	+	5.75781
chr7:98961391-98961450;+;10.94531035705;3.75821949581037	6	ATGTGGAA	motif2	+	5.03972
chr7:98956484-98956533;+;13.6575901507952;3.7046650896984	19	TTTAGGAC	motif2	+	5.06817
chr7:98955167-98955219;+;10.727611805211;3.76745471325619	24	TGGAGGAC	motif2	+	5.3512
chr7:98953163-98953194;+;10.6434427920563;4.06600088423983	4	TCCTGGAC	motif2	+	5.84418
chr7:98931493-98931519;+;8.77152264555494;3.67316461294182	8	TCGTGGCC	motif2	+	5.21884
chr7:98915738-98915780;+;11.6304489001641;3.30684506900157	0	TTGTGAAC	motif2	+	5.12415
chr7:98881193-98881229;+;12.9499297356326;3.61518074922582	27	TTGTGGCA	motif2	+	5.21999
chr7:73477714-73477758;-;10.2373364380682;3.39385159133785	36	ATGAGGAC	motif2	+	5.5326
chr7:70790399-70790525;+;3.58251585111064;3.15056728643252	28	TCCGGGAC	motif2	+	5.50541
chr7:44676052-44676109;+;5.13062158393866;3.59959492763949	20	TTGAGGCC	motif2	+	5.71286
chr7:5377961-5378009;-;6.40936421986427;3.75980661970794	0	ATGAGGAC	motif2	+	5.5326
chr7:5374216-5374269;-;4.10842909346291;3.0516662866432	20	TGGAGGAC	motif2	+	5.3512
chr7:5371038-5371130;-;6.82148347626642;3.02370610027346	21	TGGAGGAC	motif2	+	5.3512
chr7:5362696-5362786;-;7.86774031046895;3.02921344987026	51	TGGTGGAC	motif2	+	5.56505
chr7:5324217-5324286;-;9.83743559347698;3.53763958923385	19	CTGAGGAC	motif2	+	5.04274
chr6:167952064-167952189;+;7.68514304222043;3.18383617603091	70	ATGTGGAC	motif2	+	5.74644
chr6:167898382-167898456;+;8.02834421702984;3.24809828749235	0	TTGTGGAC	motif2	+	7.1724
chr6:161106642-161106677;+;3.93472286574418;3.24018580391151	20	TTGAGGAA	motif2	+	6.25183
chr6:152326547-152326601;-;3.04094448140682;3.6020079117457	38	TTGAGGAT	motif2	+	5.55084
chr6:152325157-152325294;-;6.79490395242152;3.33883430854526	29	TTGTGGCC	motif2	+	5.92671
chr6:152325157-152325294;-;6.79490395242152;3.33883430854526	38	TTGAGGAA	motif2	+	6.25183
chr6:152321723-152321820;-;5.0069425865468;3.74062767070662	32	TTCAGGAA	motif2	+	5.63148
chr6:152316850-152316945;-;4.28634249143662;3.27005684575746	71	TTCGGGAA	motif2	+	5.50655
chr6:152308494-152308599;-;5.73117429821639;4.13073706676666	46	TTGAGGAT	motif2	+	5.55084
chr6:152262090-152262187;-;12.3847101990241;4.65551330880223	27	TTGGGGAT	motif2	+	5.42591
chr6:152236845-152236949;-;5.75341895047497;3.8540291644145	17	ATGAGGAC	motif2	+	5.5326
chr6:152231476-152231558;-;3.21997087266266;3.05517835813858	34	TTGTGAAC	motif2	+	5.12415
chr6:152231476-152231558;-;3.21997087266266;3.05517835813858	70	ATGTGGAA	motif2	+	5.03972
chr6:152218268-152218397;-;7.86239557671503;3.83780555711614	52	TAGTGGAA	motif2	+	5.541
chr6:152176393-152176464;-;5.56887226663702;3.05099628956151	49	TCCTGGAC	motif2	+	5.84418
chr6:152164226-152164327;-;8.33215122569298;3.773546987919	63	CTGAGGAC	motif2	+	5.04274
chr6:152154996-152155042;-;5.08922479199624;4.26002165846953	19	TTGTGGCA	motif2	+	5.21999
chr6:152154996-152155042;-;5.08922479199624;4.26002165846953	32	TTCTGGAT	motif2	+	5.14433
chr6:152140081-152140116;-;5.02126005574763;3.40993616607917	5	TTGAGGAT	motif2	+	5.55084
chr6:152140001-152140081;-;6.4412621575656;3.58494501979338	40	TGGGGGAC	motif2	+	5.22628
chr6:152135099-152135208;-;8.14790958216151;3.58186890630259	79	TTCAGGAC	motif2	+	6.3382
chr6:148343064-148343101;+;3.02088075994945;3.31086372853429	4	TGGAGGAC	motif2	+	5.3512
chr6:144730423-144730481;+;9.45735318070309;4.34618560304737	18	TTGAGGCC	motif2	+	5.71286
chr6:144577100-144577187;+;12.2720360402641;3.70697006601917	32	TGGAGGAC	motif2	+	5.3512
chr6:144548735-144548840;+;9.70821015906416;3.47750491316465	75	TTGGGGAT	motif2	+	5.42591
chr6:134987669-134987743;-;5.0069425865468;3.18354216074696	14	TGGAGGAC	motif2	+	5.3512
chr6:111311162-111311228;-;5.28033483246685;3.75657332195732	54	TTCTGGAA	motif2	+	5.84532
chr6:100725571-100725598;-;9.28329842143309;3.11830276784701	14	TAGAGGAC	motif2	+	6.03388
chr6:100718074-100718105;-;17.0862708962714;4.10574547202677	7	TTGGGGAT	motif2	+	5.42591
chr6:100661915-100661933;-;17.8849222833404;3.74671255298921	6	TTGGGGAA	motif2	+	6.1269
chr6:100661812-100661841;-;14.7753548173953;3.89867038284814	1	TTCTGGAA	motif2	+	5.84532
chr6:89758823-89758856;-;7.77924748916283;3.37474150213347	3	TTCTGGAT	motif2	+	5.14433
chr6:89714684-89714728;-;9.08491985561701;3.8090581017581	31	TCGTGGAC	motif2	+	6.46454
chr6:89700769-89700792;-;16.311143877877;4.69938359839103	15	TTGGGGAG	motif2	+	5.16669
chr6:89700120-89700170;-;9.18790924069531;4.04811780401625	25	TTGTGGCC	motif2	+	5.92671
chr6:89698895-89698949;-;14.4276280075961;3.77435742482594	16	ATGTGGAA	motif2	+	5.03972
chr6:89698866-89698895;-;8.78754603895972;3.44836725228422	11	TTTTGGAC	motif2	+	5.28201
chr6:89696399-89696459;-;15.4782582481121;3.88791647407782	39	TCCAGGAC	motif2	+	5.63033
chr6:89688725-89688746;-;8.23280701631753;3.5117396327986	7	TTGGGGAG	motif2	+	5.16669
chr6:89688587-89688665;-;15.8771683519618;4.11411116386847	58	TACAGGAC	motif2	+	5.41352
chr6:89684883-89684914;-;8.32112668250208;3.32867568339965	1	TTGTGGAA	motif2	+	6.46568
chr6:89662087-89662143;-;10.7264401792215;3.86396343045025	14	TGGTGGAC	motif2	+	5.56505
chr6:89655858-89655894;-;8.25125495991472;3.28971786767607	1	CTGAGGAC	motif2	+	5.04274
chr6:89654164-89654282;-;19.8460937148611;4.69422490813998	14	TAGAGGAC	motif2	+	6.03388
chr6:89654164-89654282;-;19.8460937148611;4.69422490813998	26	TTATGGAC	motif2	+	5.29414
chr6:78963096-78963145;-;7.84996604105458;3.4629028884537	16	TTGTGGCA	motif2	+	5.21999
chr6:78961770-78961801;-;8.20697882977603;3.31066332638813	6	TTGTGGCC	motif2	+	5.92671
chr6:78941088-78941283;-;9.97666521746169;3.05375927758822	5	TGGAGGAC	motif2	+	5.3512
chr6:63712308-63712434;+;14.9328919309404;3.28360719562532	69	TTCAGGAA	motif2	+	5.63148
chr6:63709185-63709230;+;6.7516588433308;3.03340755386817	23	ATGTGGAA	motif2	+	5.03972
chr6:56651133-56651168;-;16.3198821416928;3.28865101444213	22	TTCTGGAC	motif2	+	6.55205
chr6:56635591-56635605;-;10.9139962943816;3.21169599557815	3	TTCAGGAA	motif2	+	5.63148
[truncated: 28,904 more rows]
