# Supplementary material for: PRMT5-mediated arginine methylation of FXR1 is essential for RNA binding in cancer cells
Source: Nucleic Acids Res. 2024 May 6;52(12):7225–44. doi: 10.1093/nar/gkae319 (PMC11229354; doi:10.1093/nar/gkae319)
Supplement: gkae319_Supplemental_Files [file gkae319_supplemental_files.zip › Supp. data4.xlsx]

## Sheet: Sheet1
AHNAK (62,525,835 -62,528,898)
GGCATGGAGATCTTGGGGG
GGCATGGGGATCTTGGGGG
GGGGCCTTTGAGGTCAACTTCAGG
GGTCAATATCTGGCATGGATATCTTTGG
GGCATGGAGATCTTGGGGG
GGGGCCCTTGAGGTCACCTTCCACTTTGG
GGCATGGAGATCTTGGGGG
GGCATCTTCAGGTGCCAGTCTGGAGCTTGG
GGGGGCATTTACATCAACTTTGGGG
GGGGCTCTTCAAGTGTAGATCGAGGTCTGG
DYNC1H1(102030160-102030270
GGCACGGGTGGGG
GGCACCTCCAGGTATCTGGTTGCTCAGG
GGAGGTCCTGACTGGGGG
GGCAGCCCGGCGCCAGGCCCAAAACCAGG
MAP1B (72194-72200)
GGCCACCCAAAAGGATCTCACTGGCCAGG
GGAGAAGACGGTGAAAAAGGAAACAAAGG
GGAGGAAAAACCAAAAAAGGAAGAGG
GGAAAGCCAAAGGAGAAGGGG
GGAAGGCAAGGCCGCAGAGG
GGCGGCAGCTGGAATAGCAGCCATTGG
GGAATCACTACCACTGAAGGGGAGG
GGCAGAAACTGAGGAGGCTGAGG
GGATGGGGAGG
GGATGAGGAAAGTGCCAAGGCGGAGG
GGAGAAGAGGGAGTCTGTGGCCAGTGGGG
GGATGAGGCCATTGAGAAAGGAGAGG
GGAGGCTGATGAGGAGG
GGAGGAATATGAGCCGGAAAAAATGG
GGCTGCAGAGGCTGGTGGTGCCGAGG
GGCTCTGGATGAAAGGAAATTAGG
GGCCTGGAGAAGGACAGTGG
GGATGGTGGCCACACACTTGG
GGGGGAGCCCCACCGCCTCCAGGAGG
GGTGGACCCAGAGGCCTTGG
GGTTGAGAAGGCTGGGCATTGG
GGGTAACACAGGCCAGGAGCTCCCAAAGG
HUWE1 (53565090-53565230)
GGCTACTGGGCTGGTTCACAATCCGG
