# Supplementary material for: PRMT5-mediated arginine methylation of FXR1 is essential for RNA binding in cancer cells
Source: Nucleic Acids Res. 2024 May 6;52(12):7225–44. doi: 10.1093/nar/gkae319 (PMC11229354; doi:10.1093/nar/gkae319)
Supplement: gkae319_Supplemental_Files [file gkae319_supplemental_files.zip › Supp. data5.xlsx]

## Sheet: Sheet1
GO_enrichment
ID	Description	Gene ratio	Bg ratio	P-value	Adjusted P-value	Q-value	Count
hsa04110	Cell cycle	21/423	157/8622	2.51e-5	8.04e-4	7.01e-4	21
hsa04070	Phosphatidylinositol signaling system	21/423	97/8622	6.16e-9	7.88e-7	6.87e-7	21
hsa04120	Ubiquitin mediated proteolysis	24/423	142/8622	8.53e-8	7.28e-6	6.35e-6	24
hsa03013	Nucleocytoplasmic transport	24/423	108/8622	2.80e-10	7.17e-8	6.25e-8	24
hsa04919	Thyroid hormone signaling pathway	20/423	121/8622	1.49e-6	6.35e-5	5.54e-5	20
hsa00310	Lysine degradation	13/423	63/8622	8.79e-6	3.22e-4	2.80e-4	13
hsa00562	Inositol phosphate metabolism	16/423	73/8622	3.39e-7	1.74e-5	1.51e-5	16
hsa03082	ATP-dependent chromatin remodeling	21/423	117/8622	1.94e-7	1.24e-5	1.08e-5	21
hsa03250	Viral life cycle - HIV-1	9/423	63/8622	0.003	0.046	0.04	9
hsa03440	Homologous recombination	7/423	41/8622	0.003	0.046	0.04	7
hsa04814	Motor proteins	19/423	193/8622	0.003	0.044	0.038	19
hsa04935	Growth hormone synthesis, secretion and action	14/423	120/8622	0.002	0.035	0.03	14
hsa01521	EGFR tyrosine kinase inhibitor resistance	11/423	79/8622	0.002	0.026	0.023	11
hsa04520	Adherens junction	13/423	93/8622	5.70e-4	0.01	0.009	13
hsa05225	Hepatocellular carcinoma	19/423	168/8622	5.58e-4	0.01	0.009	19
hsa04144	Endocytosis	25/423	250/8622	5.36e-4	0.01	0.009	25
hsa03083	Polycomb repressive complex	13/423	84/8622	2.05e-4	0.005	0.004	13
hsa05205	Proteoglycans in cancer	23/423	205/8622	1.70e-4	0.004	0.004	23
hsa04140	Autophagy - animal	20/423	165/8622	1.58e-4	0.004	0.004	20
